# Supplementary material for: Reliability, Validity, and Measurement Invariance of the General Anxiety Disorder Scale Among Chinese Medical University Students
Source: Front Psychiatry. 2021 May 19;12:648755. doi: 10.3389/fpsyt.2021.648755 (PMC8170102; doi:10.3389/fpsyt.2021.648755)
Supplement: Supplementary file 2 [file Table_2.XLSX]

## Sheet: Sheet1
Number	Age	Gender	Grade	Education status	Degree type	Residence	Income(ten thousand yuan)	Major	Institutional satisfaction	Major satisfaction	Relationship with tutors	Exercise habits	GAD-1	GAD-2	GAD-3	GAD-4	GAD-5	GAD-6	GAD-7	PHQ-score	GAD-score	PSS-score	SWLS-score	AIS-score
0001	26	female	2015	doctor	acdemic	city	20—35	clinical	yes	yes	good	no	1	1	0	0	0	0	0	3	2	16	28	6
0002	26	female	2015	doctor	acdemic	city	20—35	clinical	yes	yes	good	no	1	1	0	0	0	0	0	3	2	16	28	6
0003	26	male	2016	doctor	acdemic	town	10—20	others	yes	yes	good	no	1	0	1	0	1	1	0	4	4	13	19	4
0004	26	female	2016	doctor	acdemic	town	20—35	clinical	yes	yes	bad	no	0	0	0	0	0	0	0	1	0	5	34	2
0005	27	female	2016	doctor	acdemic	town	35—60	clinical	yes	yes	good	no	1	1	1	1	1	1	1	9	7	22	17	10
0006	26	male	2017	doctor	acdemic	town	20—35	others	yes	yes	good	no	1	0	1	2	1	0	0	19	5	18	29	18
0007	28	female	2017	doctor	acdemic	town	10—20	others	no	no	good	no	1	2	1	2	1	1	1	10	9	26	18	13
0008	27	female	2017	doctor	acdemic	town	20—35	clinical	yes	yes	good	no	1	1	0	0	1	1	1	7	5	15	24	8
0009	26	female	2017	doctor	acdemic	city	20—35	clinical	yes	yes	bad	no	1	1	1	0	0	1	1	6	5	22	18	8
0010	25	female	2017	doctor	acdemic	city	10—20	clinical	yes	yes	good	no	1	1	0	0	0	0	0	10	2	21	23	8
0011	28	female	2017	doctor	acdemic	town	10—20	clinical	no	no	good	no	3	1	2	2	3	3	3	25	17	35	12	16
0012	32	male	2017	doctor	acdemic	town	20—35	others	yes	no	good	no	1	1	1	0	0	0	0	7	3	21	28	12
0013	27	male	2017	doctor	acdemic	city	10—20	others	yes	yes	good	no	1	1	1	1	1	1	1	7	7	21	17	8
0014	27	male	2017	doctor	acdemic	city	10—20	others	yes	yes	good	no	1	1	1	1	1	1	1	7	7	21	17	8
0015	29	female	2017	doctor	acdemic	rural	10—20	clinical	yes	yes	good	no	2	1	2	2	2	2	2	10	13	26	17	9
0016	28	male	2017	doctor	acdemic	rural	10—20	clinical	yes	yes	good	no	2	2	2	2	2	2	2	12	14	24	23	23
0017	25	female	2017	doctor	acdemic	town	10—20	clinical	yes	no	good	no	1	1	1	1	1	1	1	13	7	22	24	8
0018	30	male	2017	doctor	acdemic	rural	10—20	clinical	yes	yes	good	no	1	1	0	0	1	0	0	0	3	6	32	2
0019	30	female	2017	doctor	acdemic	town	20—35	clinical	yes	no	good	no	1	1	0	0	1	0	1	2	4	8	23	3
0020	29	female	2017	doctor	acdemic	city	20—35	clinical	yes	yes	good	no	1	1	1	1	1	1	1	6	7	11	28	8
0021	29	female	2018	doctor	acdemic	city	20—35	clinical	yes	yes	good	no	0	0	0	0	0	0	0	0	0	0	35	0
0022	31	male	2018	doctor	acdemic	city	20—35	clinical	yes	no	good	no	0	0	0	1	0	1	0	7	2	11	6	5
0023	31	male	2018	doctor	acdemic	city	20—35	clinical	yes	no	good	no	0	0	0	1	0	1	0	7	2	11	6	5
0024	28	female	2018	doctor	acdemic	rural	10—20	clinical	yes	yes	good	no	1	1	1	1	1	0	0	5	5	12	21	6
0025	28	female	2018	doctor	acdemic	rural	10—20	clinical	yes	yes	good	no	1	1	1	1	1	0	0	5	5	12	21	6
0026	28	female	2018	doctor	acdemic	city	10—20	clinical	yes	yes	good	no	1	0	1	1	1	1	0	7	5	16	24	2
0027	29	male	2018	doctor	acdemic	town	10—20	clinical	yes	yes	good	no	1	1	0	1	1	1	1	11	6	20	11	15
0028	29	male	2018	doctor	acdemic	town	10—20	clinical	yes	yes	good	no	1	1	0	1	1	1	1	11	6	20	11	15
0029	29	male	2018	doctor	acdemic	town	10—20	clinical	yes	yes	good	no	1	1	0	1	1	1	1	11	6	20	11	15
0030	28	female	2018	doctor	acdemic	rural	10—20	clinical	yes	yes	good	no	1	1	1	1	1	1	1	7	7	15	27	8
0031	28	male	2018	doctor	acdemic	rural	10—20	clinical	yes	yes	bad	no	2	2	3	2	3	3	2	22	17	35	11	18
0032	28	female	2018	doctor	acdemic	city	20—35	clinical	yes	yes	bad	no	1	1	1	0	1	1	1	6	6	11	27	7
0033	33	male	2018	doctor	acdemic	city	10—20	clinical	yes	yes	good	no	1	1	0	0	0	0	0	1	2	10	33	2
0034	29	female	2018	doctor	acdemic	town	20—35	clinical	yes	yes	good	no	1	1	1	1	1	1	1	7	7	11	24	8
0035	27	female	2019	doctor	acdemic	town	10—20	clinical	yes	yes	good	no	1	1	0	0	1	0	0	5	3	14	24	9
0036	27	female	2019	doctor	acdemic	town	60以上	clinical	yes	yes	good	no	1	1	0	0	0	0	0	3	2	7	30	1
0037	25	male	2019	doctor	acdemic	town	10—20	clinical	yes	yes	good	no	1	0	0	1	0	1	0	3	3	7	28	1
0038	22	female	2019	doctor	acdemic	city	10—20	clinical	yes	yes	good	no	1	1	1	1	1	1	1	7	7	21	24	4
0039	22	female	2019	doctor	acdemic	city	10—20	clinical	yes	yes	good	no	1	1	1	1	1	1	1	7	7	21	24	4
0040	27	female	2019	doctor	acdemic	rural	10—20	clinical	no	no	bad	no	1	2	1	1	2	2	2	6	11	24	20	11
0041	28	male	2019	doctor	acdemic	city	35—60	clinical	yes	yes	good	no	2	2	1	1	3	1	2	10	12	23	23	15
0042	27	male	2019	doctor	acdemic	rural	10—20	clinical	yes	yes	good	no	0	0	0	0	1	0	0	2	1	7	24	4
0043	26	female	2019	doctor	acdemic	rural	10—20	others	no	no	bad	no	1	1	1	1	1	1	1	9	7	20	15	8
0044	26	female	2019	doctor	acdemic	city	10—20	clinical	yes	yes	good	no	1	0	2	2	1	1	1	10	8	23	22	8
0045	32	female	2019	doctor	acdemic	city	10—20	clinical	yes	yes	good	no	0	0	0	0	0	0	0	5	0	11	25	3
0046	27	male	2019	doctor	acdemic	town	20—35	clinical	yes	yes	good	no	1	0	1	0	0	1	0	7	3	13	17	3
0047	27	male	2019	doctor	acdemic	town	20—35	clinical	yes	yes	good	no	1	0	1	0	0	1	0	7	3	13	17	3
0048	27	male	2019	doctor	acdemic	city	10—20	clinical	yes	yes	bad	no	1	0	0	1	0	0	1	7	3	14	28	8
0049	26	male	2017	master	acdemic	town	10—20	clinical	yes	yes	bad	no	1	2	1	1	2	1	1	8	9	22	22	12
0050	26	female	2017	master	acdemic	city	60以上	clinical	yes	yes	good	no	0	0	0	0	0	0	0	3	0	3	35	3
0051	27	male	2017	master	acdemic	city	60以上	clinical	yes	yes	good	no	0	0	0	0	0	0	0	5	0	9	22	8
0052	26	female	2017	master	acdemic	city	20—35	clinical	yes	yes	good	no	1	0	0	0	0	0	0	3	1	3	32	3
0053	27	female	2017	master	acdemic	city	20—35	others	yes	no	good	no	1	1	0	0	1	0	0	5	3	16	23	1
0054	26	female	2017	master	acdemic	town	10—20	clinical	yes	yes	good	no	1	1	0	0	0	1	1	4	4	11	22	7
0055	26	male	2017	master	acdemic	rural	10—20	clinical	yes	yes	good	no	1	1	0	0	1	1	1	7	5	17	27	11
0056	22	male	2017	master	acdemic	town	10—20	clinical	yes	yes	good	no	1	0	1	0	1	1	1	7	5	20	21	9
0057	25	female	2017	master	acdemic	city	10—20	clinical	yes	yes	good	no	1	1	1	1	1	1	1	9	7	16	23	6
0058	26	female	2017	master	acdemic	town	10—20	others	yes	yes	good	no	0	1	0	0	0	0	0	4	1	14	25	9
0059	25	male	2017	master	acdemic	city	20—35	others	yes	yes	good	no	1	1	1	1	1	1	1	8	7	16	25	5
0060	26	female	2017	master	acdemic	rural	10—20	clinical	no	no	bad	no	2	1	1	1	1	1	1	8	8	19	23	7
0061	28	female	2017	master	acdemic	city	10—20	clinical	yes	yes	good	no	1	2	1	2	1	1	1	13	9	23	18	14
0062	27	female	2017	master	acdemic	city	10—20	others	yes	no	good	no	1	1	1	1	1	1	1	8	7	22	15	8
0063	27	female	2017	master	acdemic	city	10—20	others	yes	no	good	no	1	1	1	1	1	1	1	8	7	22	15	8
0064	26	female	2017	master	acdemic	town	10—20	others	yes	yes	good	no	1	1	0	1	1	1	1	6	6	16	30	13
0065	25	female	2017	master	acdemic	town	10—20	clinical	no	no	good	no	1	1	1	1	1	1	1	8	7	20	10	8
0066	25	male	2017	master	acdemic	town	10—20	clinical	yes	yes	good	no	0	0	0	0	0	0	0	0	0	13	31	6
0067	25	male	2017	master	acdemic	town	10—20	clinical	yes	yes	good	no	0	0	0	0	0	0	0	0	0	13	31	6
0068	24	female	2017	master	acdemic	town	10—20	clinical	yes	yes	good	no	1	1	0	0	0	0	0	4	2	14	24	5
0069	24	female	2017	master	acdemic	city	35—60	clinical	yes	yes	good	no	0	1	0	0	1	0	0	5	2	10	28	3
0070	26	male	2017	master	acdemic	city	10—20	clinical	yes	yes	good	no	1	1	1	1	1	1	1	7	7	17	29	8
0071	26	female	2018	master	acdemic	city	10—20	clinical	yes	yes	good	no	1	1	1	1	1	1	1	12	7	20	20	13
0072	27	male	2018	master	acdemic	town	10—20	clinical	yes	yes	good	no	1	1	1	1	1	1	1	14	7	19	26	11
0073	24	female	2018	master	acdemic	town	20—35	clinical	yes	yes	good	no	1	1	1	1	0	1	0	7	5	13	28	5
0074	25	female	2018	master	acdemic	town	10—20	clinical	yes	yes	good	no	0	0	0	0	1	0	0	3	1	6	24	4
0075	24	female	2018	master	acdemic	city	20—35	clinical	yes	yes	good	no	1	1	0	0	1	1	0	5	4	8	24	5
0076	25	female	2018	master	acdemic	rural	10—20	clinical	yes	yes	good	no	1	1	1	1	0	0	1	8	5	25	19	8
0077	25	male	2018	master	acdemic	city	35—60	clinical	yes	yes	good	no	1	1	1	1	0	1	1	7	6	18	24	5
0078	25	female	2018	master	acdemic	town	10—20	clinical	yes	yes	good	no	1	1	1	1	0	0	0	4	4	24	27	2
0079	25	female	2018	master	acdemic	town	10—20	clinical	yes	yes	good	no	1	1	1	1	0	0	0	4	4	24	27	2
0080	27	female	2018	master	acdemic	town	10—20	others	yes	yes	good	no	3	2	2	2	1	2	1	13	13	28	18	14
0081	28	female	2018	master	acdemic	city	10—20	clinical	yes	yes	bad	no	1	0	0	0	0	0	0	4	1	11	24	0
0082	26	male	2018	master	acdemic	town	10—20	clinical	no	no	good	no	1	1	1	1	0	0	0	8	4	10	17	4
0083	29	female	2018	master	acdemic	city	20—35	clinical	yes	yes	good	no	1	1	1	1	1	0	0	7	5	17	27	5
0084	26	male	2018	master	acdemic	town	10—20	clinical	yes	yes	good	no	1	1	1	1	1	1	1	6	7	15	26	9
0085	23	female	2018	master	acdemic	city	35—60	clinical	yes	yes	good	no	1	0	0	0	0	0	0	2	1	12	24	4
0086	24	female	2018	master	acdemic	town	10—20	clinical	yes	no	good	no	1	0	0	0	0	0	0	4	1	8	18	7
0087	25	male	2019	master	acdemic	city	35—60	clinical	yes	yes	good	no	0	1	0	0	0	0	0	3	1	0	30	2
0088	28	male	2019	master	acdemic	city	60以上	clinical	yes	yes	good	no	1	1	0	1	1	1	1	6	6	14	23	7
0089	25	female	2019	master	acdemic	town	20—35	clinical	yes	yes	good	no	1	1	0	0	1	0	1	3	4	22	22	3
0090	24	male	2019	master	acdemic	rural	10—20	clinical	yes	yes	good	no	1	1	1	1	1	1	2	5	8	22	23	10
0091	24	female	2019	master	acdemic	town	35—60	clinical	yes	yes	good	no	1	0	1	1	1	2	1	8	7	14	21	7
0092	23	male	2019	master	acdemic	town	20—35	others	yes	yes	good	no	1	1	1	1	1	1	1	12	7	23	16	11
0093	23	female	2019	master	acdemic	town	10—20	clinical	yes	yes	good	no	1	1	1	0	1	1	1	1	6	14	32	7
0094	24	female	2019	master	acdemic	town	10—20	clinical	yes	yes	good	no	1	1	1	1	1	1	1	6	7	22	21	8
0095	24	female	2019	master	acdemic	city	10—20	others	yes	yes	good	no	1	1	1	2	1	1	2	7	9	23	22	7
0096	24	female	2019	master	acdemic	rural	10—20	others	no	no	good	no	1	1	1	1	0	0	1	7	5	21	24	0
0097	22	female	2019	master	acdemic	city	20—35	others	yes	yes	good	no	1	0	1	0	1	1	1	11	5	13	24	11
0098	23	female	2019	master	acdemic	town	10—20	clinical	no	no	bad	no	2	1	1	1	2	1	1	9	9	16	24	16
0099	23	female	2019	master	acdemic	town	10—20	clinical	no	no	bad	no	2	1	1	1	2	1	1	9	9	16	24	16
0100	23	female	2019	master	acdemic	town	10—20	clinical	no	no	bad	no	2	1	1	1	2	1	1	9	9	16	24	16
0101	23	female	2019	master	acdemic	town	10—20	others	yes	yes	good	no	0	1	0	0	0	0	0	3	1	3	35	4
0102	24	female	2019	master	acdemic	city	10—20	clinical	yes	yes	good	no	1	1	0	0	1	1	0	8	4	17	22	6
0103	24	female	2019	master	acdemic	city	10—20	clinical	yes	yes	good	no	1	1	0	0	1	1	0	8	4	17	22	6
0104	23	female	2019	master	acdemic	rural	10—20	others	yes	no	good	no	1	1	1	1	1	1	1	7	7	18	23	6
0105	25	female	2019	master	acdemic	city	10—20	others	yes	yes	good	no	1	1	1	0	1	0	0	3	4	17	21	5
0106	22	female	2019	master	acdemic	rural	10—20	clinical	yes	yes	good	no	1	1	1	1	1	0	0	6	5	18	23	5
0107	23	female	2019	master	acdemic	city	10—20	clinical	yes	yes	bad	no	1	1	1	1	1	1	1	9	7	20	17	7
0108	22	female	2019	master	acdemic	city	10—20	clinical	yes	yes	good	no	0	0	0	0	0	0	0	0	0	0	35	0
0109	24	female	2019	master	acdemic	city	35—60	others	yes	yes	good	no	0	1	0	1	0	0	0	4	2	11	29	8
0110	25	male	2012	doctor	professional	city	10—20	clinical	yes	yes	good	no	1	1	1	0	1	0	0	6	4	19	23	8
0111	27	female	2012	doctor	professional	city	10—20	clinical	yes	yes	good	no	2	1	1	1	0	0	1	3	6	14	25	4
0112	25	male	2012	doctor	professional	city	35—60	clinical	yes	yes	good	no	0	0	1	0	0	1	0	3	2	10	28	1
0113	25	male	2012	doctor	professional	city	35—60	clinical	yes	yes	good	no	0	0	1	0	0	1	0	3	2	10	28	1
0114	25	female	2013	doctor	professional	city	35—60	clinical	yes	yes	good	no	1	0	1	1	1	1	1	7	6	16	26	4
0115	25	male	2013	doctor	professional	town	35—60	clinical	yes	no	good	no	1	1	1	1	1	1	1	6	7	13	23	8
0116	26	male	2013	doctor	professional	town	10—20	clinical	yes	yes	good	no	1	1	1	1	1	1	1	8	7	30	27	8
0117	24	male	2013	doctor	professional	town	10—20	clinical	yes	yes	bad	no	1	1	1	1	1	1	1	8	7	23	22	9
0118	25	female	2013	doctor	professional	city	20—35	clinical	yes	yes	good	no	1	2	3	3	1	3	2	17	15	27	19	12
0119	28	female	2014	doctor	professional	town	20—35	clinical	yes	yes	good	no	1	1	2	2	2	2	2	18	12	24	25	11
0120	23	male	2015	doctor	professional	town	10—20	clinical	yes	yes	good	no	2	1	2	2	2	2	2	9	13	20	25	10
0121	22	male	2016	doctor	professional	town	20—35	clinical	yes	yes	good	no	1	1	0	1	1	1	1	7	6	15	24	5
0122	25	female	2017	doctor	professional	city	20—35	clinical	yes	yes	good	no	1	1	1	2	1	1	1	10	8	21	27	7
0123	25	female	2017	doctor	professional	city	20—35	clinical	yes	yes	good	no	1	1	1	2	1	1	1	10	8	21	27	7
0124	29	male	2017	doctor	professional	town	20—35	clinical	yes	yes	good	no	1	1	1	2	1	2	2	6	10	22	23	9
0125	21	male	2017	doctor	professional	city	20—35	clinical	no	yes	good	no	2	1	2	2	2	2	3	5	14	20	28	7
0126	24	female	2017	doctor	professional	city	10—20	others	yes	yes	good	no	3	3	2	2	2	2	2	20	16	33	20	24
0127	24	female	2017	doctor	professional	city	10—20	others	yes	yes	good	no	3	3	2	2	2	2	2	20	16	33	20	24
0128	24	female	2018	doctor	professional	town	10—20	others	no	no	good	no	1	1	1	1	1	1	1	8	7	21	12	8
0129	25	male	2018	doctor	professional	rural	35—60	clinical	yes	yes	bad	no	1	1	1	1	0	0	0	4	4	19	23	0
0130	25	male	2017	doctor	professional	town	10—20	others	yes	yes	good	no	3	1	2	2	2	1	2	4	13	20	25	10
0131	29	female	2017	doctor	professional	rural	10—20	clinical	yes	yes	good	no	1	1	1	1	1	1	1	5	7	17	23	8
0132	28	female	2017	doctor	professional	city	20—35	clinical	yes	yes	good	no	1	1	1	1	0	0	1	4	5	13	30	5
0133	28	female	2017	doctor	professional	town	10—20	clinical	yes	yes	bad	no	1	1	1	1	0	0	0	3	4	8	27	1
0134	28	male	2017	doctor	professional	town	20—35	clinical	yes	yes	good	no	1	1	1	1	1	1	1	8	7	12	26	8
0135	29	male	2017	doctor	professional	rural	20—35	clinical	yes	yes	good	no	1	0	0	0	0	0	0	0	1	1	32	7
0136	28	female	2017	doctor	professional	city	10—20	clinical	yes	yes	good	no	1	1	1	1	1	1	1	6	7	18	20	9
0137	29	male	2017	doctor	professional	rural	10—20	clinical	yes	yes	good	no	1	1	0	0	0	0	0	0	2	6	35	1
0138	29	female	2017	doctor	professional	rural	10—20	clinical	yes	yes	good	no	1	1	1	1	1	1	1	7	7	19	27	8
0139	29	female	2017	doctor	professional	city	20—35	clinical	yes	yes	good	no	1	2	1	2	1	0	0	5	7	12	34	8
0140	30	female	2017	doctor	professional	town	60以上	clinical	yes	yes	good	no	1	0	1	0	1	1	0	5	4	9	33	8
0141	29	female	2017	doctor	professional	town	10—20	clinical	yes	yes	good	no	1	1	1	1	1	1	1	9	7	16	18	10
0142	25	male	2018	doctor	professional	city	10—20	clinical	yes	yes	good	no	0	1	1	1	1	2	1	3	7	15	11	9
0143	26	female	2018	doctor	professional	town	10—20	others	yes	yes	good	no	1	2	1	1	2	1	1	7	9	26	31	9
0144	27	female	2018	doctor	professional	town	10—20	others	yes	yes	good	no	1	2	1	1	1	0	1	9	7	18	20	12
0145	29	male	2018	doctor	professional	city	20—35	clinical	yes	yes	good	no	0	0	0	0	0	0	0	8	0	2	24	5
0146	27	female	2018	doctor	professional	town	10—20	clinical	yes	yes	good	no	1	1	0	0	0	0	0	3	2	9	30	2
0147	37	female	2018	doctor	professional	town	10—20	clinical	yes	yes	good	no	1	0	0	0	0	0	0	3	1	8	26	5
0148	29	male	2018	doctor	professional	city	10—20	clinical	yes	yes	good	no	0	0	0	0	1	0	0	4	1	12	26	4
0149	32	female	2018	doctor	professional	city	20—35	clinical	yes	yes	good	no	1	0	0	0	0	0	1	4	2	11	32	1
0150	32	male	2018	doctor	professional	city	20—35	clinical	yes	yes	good	no	1	2	1	1	1	1	1	6	8	21	25	11
0151	29	female	2018	doctor	professional	city	10—20	clinical	yes	yes	bad	no	1	2	1	1	1	1	0	6	7	19	28	12
0152	29	female	2018	doctor	professional	city	10—20	clinical	yes	yes	bad	no	1	2	1	1	1	1	0	6	7	19	28	12
0153	34	male	2018	doctor	professional	city	10—20	clinical	yes	yes	bad	no	2	2	0	1	1	1	1	14	8	33	16	15
0154	29	male	2018	doctor	professional	town	10—20	clinical	yes	yes	good	no	3	3	3	3	2	3	3	21	20	36	13	8
0155	28	female	2018	doctor	professional	town	10—20	others	yes	yes	good	no	1	1	1	1	1	1	1	9	7	11	34	10
0156	25	female	2019	doctor	professional	town	10—20	others	yes	yes	good	no	1	1	1	0	1	0	0	9	4	13	28	11
0157	27	female	2019	doctor	professional	town	10—20	clinical	yes	yes	bad	no	1	1	0	0	1	0	0	13	3	20	12	6
0158	29	female	2019	doctor	professional	city	20—35	clinical	yes	yes	good	no	1	1	0	1	1	0	1	4	5	16	24	3
0159	28	female	2019	doctor	professional	city	10—20	clinical	yes	yes	good	no	1	0	1	1	0	1	0	7	4	20	23	5
0160	32	female	2019	doctor	professional	city	20—35	clinical	yes	yes	good	no	1	1	0	1	1	1	1	2	6	11	24	5
0161	29	male	2019	doctor	professional	city	10—20	clinical	yes	yes	good	no	1	1	1	0	1	1	1	6	6	18	19	7
0162	30	male	2019	doctor	professional	city	20—35	clinical	yes	yes	good	no	1	1	1	1	1	1	1	6	7	21	23	11
0163	29	male	2019	doctor	professional	town	20—35	clinical	yes	yes	good	no	1	1	0	1	0	1	1	7	5	10	24	7
0164	28	female	2019	doctor	professional	rural	10—20	clinical	no	no	good	no	1	1	2	2	1	2	2	9	11	25	13	9
0165	31	female	2019	doctor	professional	rural	10—20	clinical	yes	yes	good	no	1	1	1	1	1	1	1	6	7	18	24	8
0166	27	female	2017	master	professional	rural	20—35	clinical	yes	yes	good	no	1	1	0	1	1	0	0	10	4	20	25	7
0167	31	male	2017	master	professional	town	10—20	clinical	yes	yes	good	no	1	1	1	1	1	1	1	11	7	15	20	12
0168	26	male	2017	master	professional	city	35—60	clinical	yes	yes	good	no	2	1	2	2	1	1	1	4	10	16	19	11
0169	25	female	2017	master	professional	city	20—35	clinical	no	yes	bad	no	1	1	0	0	1	0	0	8	3	11	22	9
0170	26	male	2017	master	professional	city	35—60	clinical	yes	yes	bad	no	1	1	1	1	1	1	1	6	7	22	20	9
0171	25	male	2017	master	professional	town	10—20	clinical	yes	yes	good	no	1	1	1	1	1	1	1	8	7	21	20	9
0172	27	female	2017	master	professional	city	20—35	clinical	yes	yes	good	no	1	1	1	1	1	1	1	7	7	20	24	7
0173	25	female	2017	master	professional	city	10—20	clinical	no	no	good	no	1	1	0	0	0	0	0	8	2	17	18	9
0174	26	male	2017	master	professional	town	10—20	clinical	yes	yes	good	no	1	1	0	0	1	0	0	6	3	11	24	5
0175	26	female	2017	master	professional	rural	10—20	clinical	yes	no	good	no	1	1	1	1	1	1	1	7	7	17	21	8
0176	26	female	2017	master	professional	rural	10—20	clinical	yes	no	good	no	1	1	1	1	1	1	1	7	7	17	21	8
0177	27	female	2017	master	professional	city	10—20	clinical	yes	yes	good	no	1	0	0	0	0	0	0	2	1	11	23	6
0178	28	male	2017	master	professional	city	60以上	clinical	yes	yes	good	no	1	1	1	1	1	1	1	8	7	20	21	8
0179	25	female	2017	master	professional	city	20—35	clinical	yes	no	good	no	2	2	2	2	2	2	2	13	14	23	20	12
0180	25	female	2017	master	professional	city	10—20	clinical	yes	yes	good	no	2	2	1	1	2	2	2	16	12	23	18	14
0181	25	female	2017	master	professional	city	10—20	clinical	yes	yes	good	no	2	2	1	1	2	2	2	16	12	23	18	14
0182	26	female	2017	master	professional	city	10—20	clinical	no	yes	bad	no	3	3	3	3	3	3	2	15	20	27	23	18
0183	26	female	2017	master	professional	city	10—20	clinical	no	yes	bad	no	3	3	3	3	3	3	2	15	20	27	23	18
0184	26	female	2017	master	professional	rural	10—20	clinical	yes	yes	bad	no	1	1	1	1	1	1	0	6	6	16	21	9
0185	27	female	2017	master	professional	city	10—20	clinical	yes	yes	good	no	2	2	0	0	1	1	3	13	9	17	33	11
0186	26	female	2017	master	professional	city	20—35	clinical	yes	yes	good	no	1	1	1	1	1	1	1	2	7	24	28	2
0187	26	female	2017	master	professional	city	10—20	clinical	yes	no	good	no	1	1	1	1	1	1	1	7	7	12	30	8
0188	26	female	2017	master	professional	city	10—20	clinical	yes	no	good	no	1	1	1	1	1	1	1	7	7	12	30	8
0189	27	male	2017	master	professional	rural	10—20	clinical	yes	yes	good	no	1	1	1	1	1	1	1	8	7	9	30	8
0190	26	female	2017	master	professional	town	10—20	clinical	yes	yes	good	no	1	1	1	1	1	1	1	7	7	16	21	7
0191	31	female	2017	master	professional	city	35—60	clinical	yes	yes	good	no	1	1	0	0	0	0	0	5	2	14	25	8
0192	26	male	2017	master	professional	city	10—20	clinical	yes	yes	good	no	1	0	1	1	1	1	1	5	6	21	16	8
0193	25	female	2017	master	professional	city	10—20	others	yes	yes	good	no	1	1	1	1	1	1	1	7	7	14	25	11
0194	24	female	2017	master	professional	city	35—60	clinical	yes	yes	good	no	2	1	1	2	2	2	2	9	12	24	26	11
0195	25	female	2018	master	professional	city	20—35	clinical	yes	yes	good	no	1	1	1	1	2	1	1	9	8	22	23	16
0196	22	male	2018	master	professional	rural	35—60	clinical	no	yes	good	no	1	0	1	0	1	0	1	3	4	13	32	4
0197	27	female	2018	master	professional	town	10—20	clinical	yes	yes	good	no	1	1	1	1	1	1	2	9	8	20	21	10
0198	27	male	2018	master	professional	rural	10—20	clinical	yes	yes	bad	no	1	1	1	1	1	1	0	6	6	13	25	9
0199	25	female	2018	master	professional	city	10—20	clinical	yes	yes	good	no	1	0	1	0	1	1	1	6	5	21	21	8
0200	25	male	2018	master	professional	town	10—20	clinical	no	no	good	no	1	1	1	1	1	1	1	18	7	20	20	16
0201	24	female	2018	master	professional	city	10—20	clinical	yes	yes	good	no	1	0	0	0	0	0	0	4	1	12	29	0
0202	25	female	2018	master	professional	city	10—20	clinical	yes	no	bad	no	0	0	0	0	1	0	0	6	1	9	32	10
0203	27	female	2018	master	professional	city	10—20	clinical	yes	yes	good	no	0	1	0	1	0	0	1	5	3	12	30	1
0204	25	female	2018	master	professional	city	20—35	clinical	yes	no	good	no	2	2	2	2	2	2	2	7	14	22	19	5
0205	32	male	2018	master	professional	city	35—60	clinical	yes	yes	good	no	2	2	2	2	2	2	2	10	14	23	22	10
0206	26	male	2018	master	professional	town	10—20	clinical	no	no	bad	no	2	2	2	2	2	1	2	12	13	24	13	18
0207	26	male	2018	master	professional	town	10—20	clinical	no	no	bad	no	2	2	2	2	2	1	2	12	13	24	13	18
0208	26	male	2018	master	professional	town	10—20	clinical	no	no	bad	no	2	2	2	2	2	1	2	12	13	24	13	18
0209	25	female	2018	master	professional	city	10—20	clinical	yes	no	good	no	1	0	0	1	1	1	1	8	5	16	13	5
0210	25	female	2018	master	professional	city	20—35	clinical	yes	yes	good	no	1	1	1	0	1	1	1	5	6	14	23	2
0211	24	female	2018	master	professional	rural	10—20	clinical	yes	yes	good	no	1	1	0	1	0	0	0	5	3	8	30	0
0212	27	female	2018	master	professional	city	35—60	clinical	yes	yes	good	no	1	1	1	0	1	0	0	7	4	18	20	6
0213	25	female	2018	master	professional	rural	10—20	clinical	yes	yes	good	no	1	1	1	1	1	1	1	7	7	17	21	8
0214	26	female	2018	master	professional	city	35—60	clinical	no	no	bad	no	1	1	0	0	0	0	0	7	2	15	26	7
0215	26	female	2018	master	professional	city	35—60	clinical	no	no	bad	no	1	1	0	0	0	0	0	7	2	15	26	7
0216	25	female	2018	master	professional	city	10—20	clinical	yes	yes	good	no	0	2	0	0	0	0	0	9	2	18	26	8
0217	25	female	2018	master	professional	town	10—20	clinical	no	no	bad	no	1	1	1	1	1	1	1	8	7	12	28	8
0218	24	male	2018	master	professional	city	10—20	clinical	yes	yes	good	no	2	2	2	2	2	2	3	13	15	20	12	12
0219	27	male	2018	master	professional	city	20—35	clinical	yes	yes	good	no	0	0	1	1	1	1	1	18	5	22	15	11
0220	23	male	2019	master	professional	city	10—20	others	yes	yes	good	no	2	1	2	1	1	2	1	14	10	19	23	13
0221	25	male	2019	master	professional	town	10—20	others	yes	yes	good	no	0	0	1	0	1	0	0	3	2	7	31	2
0222	23	female	2019	master	professional	city	10—20	others	yes	yes	good	no	0	1	0	1	0	1	0	4	3	11	27	5
0223	22	male	2019	master	professional	rural	10—20	clinical	yes	yes	good	no	0	1	0	0	1	0	0	3	2	6	30	3
0224	26	male	2019	master	professional	city	20—35	clinical	yes	yes	good	no	1	2	2	0	1	1	1	5	8	28	19	5
0225	26	male	2019	master	professional	city	20—35	clinical	yes	yes	good	no	1	2	2	0	1	1	1	5	8	28	19	5
0226	22	female	2019	master	professional	rural	10—20	others	yes	yes	good	no	3	1	2	0	1	0	1	18	8	18	22	17
0227	21	female	2019	master	professional	town	10—20	others	yes	yes	good	no	1	2	1	1	2	1	2	14	10	21	17	12
0228	21	male	2019	master	professional	rural	10—20	clinical	yes	yes	good	no	2	1	2	3	2	2	3	20	15	19	27	19
0229	29	female	2019	master	professional	city	20—35	others	yes	yes	good	no	1	1	1	1	1	1	0	7	6	21	24	10
0230	24	female	2019	master	professional	town	10—20	clinical	yes	yes	good	no	2	2	2	2	1	2	3	11	14	23	21	8
0231	24	male	2019	master	professional	town	10—20	clinical	no	yes	good	no	2	2	1	1	1	1	1	8	9	20	25	10
0232	24	female	2019	master	professional	rural	10—20	clinical	yes	yes	good	no	1	1	1	1	1	1	1	7	7	14	20	10
0233	23	female	2019	master	professional	town	10—20	clinical	yes	yes	good	no	1	0	0	0	1	1	0	10	3	19	21	9
0234	24	male	2019	master	professional	city	20—35	others	no	yes	good	no	3	1	1	2	1	1	1	11	10	26	8	13
0235	25	female	2019	master	professional	city	10—20	clinical	yes	no	good	no	1	0	3	3	1	2	1	12	11	25	17	8
0236	25	female	2019	master	professional	city	10—20	clinical	yes	no	good	no	1	0	3	3	1	2	1	12	11	25	17	8
0237	24	female	2019	master	professional	town	10—20	clinical	yes	yes	good	no	1	1	1	1	1	1	1	6	7	19	21	7
0238	24	female	2019	master	professional	town	10—20	clinical	yes	yes	good	no	1	1	1	1	1	1	1	6	7	19	21	7
0239	24	female	2019	master	professional	city	10—20	clinical	yes	yes	good	no	0	1	0	0	0	0	0	7	1	11	28	8
0240	24	female	2019	master	professional	town	10—20	clinical	yes	yes	good	no	1	1	1	1	1	1	1	6	7	13	24	7
0241	24	female	2019	master	professional	city	35—60	clinical	yes	yes	good	no	1	1	1	1	0	0	0	5	4	8	27	4
0242	24	female	2019	master	professional	city	10—20	clinical	no	yes	good	no	1	1	1	1	2	2	1	13	9	17	22	13
0243	24	female	2019	master	professional	town	10—20	clinical	yes	yes	good	no	2	1	0	0	0	1	0	9	4	14	26	8
0244	24	female	2019	master	professional	town	10—20	clinical	yes	yes	good	no	2	1	2	2	1	2	2	9	12	24	25	16
0245	24	female	2019	master	professional	city	20—35	clinical	yes	yes	good	no	1	1	0	0	1	1	0	6	4	15	25	4
0246	30	male	2019	master	professional	city	10—20	clinical	yes	yes	good	no	1	1	1	1	1	1	1	6	7	15	19	8
0247	26	female	2019	master	professional	rural	20—35	clinical	yes	no	good	no	1	1	1	1	1	1	1	9	7	10	25	7
0248	25	female	2019	master	professional	town	60以上	clinical	yes	yes	good	no	1	0	0	0	1	0	0	12	2	13	26	8
0249	29	female	2015	doctor	acdemic	rural	1—10	clinical	no	no	bad	no	2	3	2	2	2	2	2	27	15	32	12	15
0250	29	male	2016	doctor	acdemic	rural	1—10	clinical	yes	yes	good	no	2	2	1	2	2	2	2	17	13	31	19	17
0251	29	male	2016	doctor	acdemic	rural	1—10	clinical	yes	yes	good	no	2	2	1	2	2	2	2	17	13	31	19	17
0252	28	female	2017	doctor	acdemic	city	1—10	others	yes	yes	good	no	0	0	1	1	1	1	1	8	5	19	23	8
0253	25	female	2017	doctor	acdemic	rural	1—10	clinical	yes	yes	good	no	1	0	1	1	1	1	1	6	6	12	20	8
0254	30	female	2017	doctor	acdemic	rural	1—10	others	yes	yes	good	no	2	2	2	2	2	2	2	14	14	30	18	15
0255	25	female	2017	doctor	acdemic	rural	1—10	clinical	yes	yes	good	no	1	1	1	1	1	1	1	9	7	22	13	15
0256	34	male	2017	doctor	acdemic	city	1—10	clinical	yes	yes	good	no	1	2	1	1	1	1	1	10	8	19	24	10
0257	27	female	2017	doctor	acdemic	town	1—10	clinical	yes	yes	good	no	1	1	1	1	1	1	1	7	7	16	18	11
0258	28	male	2017	doctor	acdemic	town	1—10	clinical	yes	yes	bad	no	2	2	2	2	2	2	2	18	14	20	25	14
0259	30	female	2017	doctor	acdemic	rural	1以下	clinical	yes	yes	good	no	2	2	1	1	1	1	1	12	9	27	15	13
0260	29	female	2017	doctor	acdemic	rural	1—10	clinical	yes	yes	good	no	1	0	0	0	0	0	0	2	1	14	20	2
0261	31	female	2017	doctor	acdemic	city	1—10	clinical	yes	yes	good	no	1	0	0	0	0	0	0	3	1	8	24	5
0262	30	male	2017	doctor	acdemic	rural	1—10	clinical	yes	yes	good	no	1	0	0	0	1	0	0	8	2	8	31	2
0263	31	male	2017	doctor	acdemic	rural	1—10	clinical	yes	yes	good	no	1	1	1	1	1	1	1	5	7	16	25	8
0264	30	female	2017	doctor	acdemic	rural	1—10	clinical	yes	yes	good	no	1	1	1	1	1	1	1	8	7	19	20	9
0265	24	female	2018	doctor	acdemic	town	1以下	others	yes	yes	good	no	1	1	2	2	1	1	1	6	9	23	21	12
0266	30	female	2018	doctor	acdemic	rural	1以下	clinical	yes	yes	bad	no	1	1	1	1	1	0	0	7	5	12	20	13
0267	26	female	2018	doctor	acdemic	city	1—10	clinical	yes	yes	good	no	1	1	1	1	1	1	1	8	7	20	28	6
0268	27	female	2018	doctor	acdemic	rural	1—10	clinical	yes	yes	good	no	1	0	0	0	1	0	0	5	2	10	28	8
0269	28	female	2018	doctor	acdemic	city	1—10	clinical	yes	no	good	no	1	1	1	1	1	1	1	8	7	20	25	5
0270	26	female	2018	doctor	acdemic	city	1—10	clinical	yes	yes	good	no	2	2	2	2	2	2	2	10	14	21	30	9
0271	29	female	2018	doctor	acdemic	city	1—10	clinical	yes	yes	good	no	1	1	1	1	1	1	1	8	7	21	25	9
0272	29	female	2018	doctor	acdemic	rural	1—10	clinical	yes	yes	good	no	1	1	1	1	1	1	1	18	7	20	21	9
0273	35	male	2018	doctor	acdemic	city	1—10	clinical	yes	yes	good	no	1	1	0	1	0	1	0	6	4	15	26	7
0274	26	female	2018	doctor	acdemic	rural	1—10	clinical	yes	yes	good	no	1	1	1	1	1	1	1	7	7	25	17	9
0275	26	female	2018	doctor	acdemic	rural	1—10	clinical	yes	yes	good	no	1	1	1	1	1	1	1	7	7	25	17	9
0276	27	male	2019	doctor	acdemic	rural	1以下	clinical	yes	yes	bad	no	2	0	1	2	2	1	1	12	9	25	18	12
0277	27	female	2019	doctor	acdemic	city	1—10	clinical	yes	yes	good	no	0	1	0	0	0	0	0	5	1	7	28	5
0278	28	female	2019	doctor	acdemic	city	1以下	clinical	yes	yes	bad	no	0	1	0	0	1	1	0	6	3	20	17	8
0279	24	male	2019	doctor	acdemic	rural	1—10	clinical	yes	yes	good	no	1	1	1	1	0	1	1	4	6	14	24	11
0280	27	female	2019	doctor	acdemic	rural	1—10	clinical	yes	yes	bad	no	1	1	1	1	1	1	1	7	7	20	23	6
0281	27	female	2019	doctor	acdemic	town	1以下	others	yes	yes	good	no	2	2	2	2	2	2	2	16	14	26	20	9
0282	25	female	2019	doctor	acdemic	rural	1—10	clinical	yes	no	good	no	1	1	1	2	1	0	1	14	7	22	18	8
0283	27	female	2019	doctor	acdemic	rural	1—10	clinical	yes	yes	bad	no	1	1	1	1	1	1	2	10	8	24	21	8
0284	23	female	2019	doctor	acdemic	town	1—10	clinical	yes	yes	good	no	1	1	1	1	1	1	1	8	7	17	24	9
0285	24	female	2019	doctor	acdemic	town	1—10	clinical	yes	no	good	no	1	1	0	0	0	0	0	6	2	17	33	8
0286	29	male	2019	doctor	acdemic	city	1—10	clinical	yes	yes	good	no	1	0	1	0	0	0	0	7	2	16	25	2
0287	26	female	2019	doctor	acdemic	rural	1—10	clinical	no	no	good	no	1	1	1	1	1	1	1	9	7	16	22	10
0288	26	female	2019	doctor	acdemic	rural	1—10	clinical	no	no	bad	no	1	1	1	1	1	1	1	9	7	24	19	13
0289	28	female	2019	doctor	acdemic	town	1—10	clinical	yes	yes	good	no	1	0	0	0	1	0	0	3	2	10	27	3
0290	27	male	2019	doctor	acdemic	city	1—10	clinical	yes	yes	bad	no	1	1	0	1	1	0	0	6	4	19	18	5
0291	28	female	2019	doctor	acdemic	rural	1—10	clinical	yes	yes	good	no	1	1	0	1	1	1	1	7	6	18	20	14
0292	29	male	2019	doctor	acdemic	city	1—10	clinical	yes	yes	good	no	1	1	1	1	1	1	1	9	7	20	19	8
0293	28	female	2019	doctor	acdemic	rural	1—10	clinical	yes	yes	good	no	1	1	1	1	1	1	1	9	7	25	24	11
0294	27	female	2017	master	acdemic	city	1—10	clinical	yes	yes	good	no	0	0	0	0	1	1	0	6	2	12	25	4
0295	27	female	2017	master	acdemic	town	1—10	clinical	yes	yes	good	no	2	1	2	1	3	1	3	17	13	25	23	16
0296	25	female	2017	master	acdemic	rural	1—10	others	yes	yes	good	no	1	1	0	0	1	1	1	8	5	15	24	10
0297	27	female	2017	master	acdemic	rural	1—10	clinical	yes	yes	good	no	1	1	0	0	0	0	1	6	3	17	24	6
0298	25	male	2017	master	acdemic	city	1—10	others	yes	yes	good	no	1	1	0	1	1	0	0	5	4	13	23	7
0299	27	female	2017	master	acdemic	rural	1—10	others	yes	yes	bad	no	1	1	1	0	2	1	0	11	6	12	21	7
0300	28	female	2017	master	acdemic	rural	1—10	clinical	yes	yes	good	no	2	2	1	1	3	2	2	9	13	29	20	15
0301	26	female	2017	master	acdemic	rural	1—10	clinical	no	no	good	no	0	0	0	0	0	0	0	0	0	14	28	1
0302	26	female	2017	master	acdemic	rural	1—10	clinical	no	no	good	no	0	0	0	0	0	0	0	0	0	14	28	1
0303	28	female	2017	master	acdemic	rural	1—10	clinical	yes	yes	good	no	1	1	1	1	1	0	0	1	5	19	22	6
0304	26	female	2017	master	acdemic	town	1—10	clinical	yes	yes	good	no	1	1	1	1	1	1	1	8	7	13	25	8
0305	27	male	2017	master	acdemic	town	1—10	clinical	yes	yes	good	no	1	1	1	1	1	1	1	8	7	15	19	6
0306	27	male	2017	master	acdemic	town	1—10	clinical	yes	yes	good	no	1	1	1	1	1	1	1	8	7	15	19	6
0307	25	female	2017	master	acdemic	rural	1—10	clinical	yes	yes	good	no	1	0	0	0	0	0	0	3	1	8	15	3
0308	26	female	2017	master	acdemic	town	1—10	clinical	yes	yes	good	no	1	2	1	1	1	1	1	9	8	21	17	9
0309	28	male	2017	master	acdemic	rural	1—10	clinical	yes	yes	good	no	1	1	0	0	1	1	1	4	5	12	27	4
0310	26	female	2017	master	acdemic	town	1—10	clinical	yes	no	good	no	1	0	0	1	1	1	1	5	5	18	18	2
0311	27	male	2018	master	acdemic	rural	1—10	others	yes	yes	good	no	3	3	3	3	2	2	2	22	18	22	18	17
0312	25	female	2018	master	acdemic	rural	1—10	clinical	yes	yes	good	no	0	0	0	0	0	0	0	1	0	0	28	1
0313	26	female	2018	master	acdemic	rural	1—10	others	yes	yes	good	no	1	1	1	1	1	1	1	9	7	16	20	1
0314	25	female	2018	master	acdemic	town	1—10	clinical	yes	no	good	no	2	2	2	2	2	2	1	18	13	27	14	11
0315	25	female	2018	master	acdemic	city	1—10	clinical	no	no	good	no	1	0	0	1	0	1	1	1	4	15	26	3
0316	22	female	2018	master	acdemic	rural	1—10	clinical	yes	yes	good	no	1	1	0	1	1	0	1	7	5	11	25	9
0317	25	female	2018	master	acdemic	rural	1—10	clinical	yes	yes	good	no	1	0	1	1	1	1	1	6	6	22	18	5
0318	24	female	2018	master	acdemic	rural	1—10	clinical	yes	yes	good	no	1	1	1	1	1	0	0	6	5	18	24	5
0319	25	male	2018	master	acdemic	rural	1—10	clinical	yes	yes	good	no	1	1	1	1	1	1	1	9	7	11	23	9
0320	27	female	2018	master	acdemic	city	1—10	clinical	yes	yes	bad	no	1	2	2	2	1	1	1	7	10	25	18	8
0321	26	male	2018	master	acdemic	rural	1以下	clinical	yes	no	bad	no	1	1	1	1	1	1	2	9	8	15	21	5
0322	24	female	2018	master	acdemic	town	1—10	others	no	no	bad	no	1	1	1	1	1	1	1	11	7	24	24	12
0323	25	female	2018	master	acdemic	rural	1—10	clinical	yes	no	good	no	3	1	3	3	3	3	3	15	19	22	27	11
0324	23	female	2018	master	acdemic	rural	1—10	clinical	no	no	good	no	2	0	0	0	0	0	0	10	2	21	17	3
0325	27	female	2019	master	acdemic	town	1—10	clinical	yes	yes	good	no	2	1	0	1	2	2	2	20	10	28	9	18
0326	25	male	2019	master	acdemic	town	1—10	clinical	yes	yes	good	no	1	1	1	1	1	1	1	6	7	20	24	4
0327	24	female	2019	master	acdemic	city	1—10	clinical	no	yes	good	no	1	1	1	1	1	1	0	8	6	13	22	4
0328	24	male	2019	master	acdemic	town	1—10	clinical	yes	yes	good	no	1	1	0	1	1	0	1	5	5	16	24	10
0329	24	female	2019	master	acdemic	rural	1—10	clinical	yes	yes	good	no	1	1	1	1	1	1	0	6	6	15	27	6
0330	26	female	2019	master	acdemic	rural	1—10	others	yes	yes	good	no	1	1	1	1	1	1	1	14	7	28	14	11
0331	24	female	2019	master	acdemic	city	1—10	clinical	yes	yes	good	no	0	0	0	0	0	1	0	4	1	16	21	1
0332	24	male	2019	master	acdemic	rural	1—10	others	yes	yes	good	no	1	0	1	1	0	1	0	5	4	13	24	7
0333	27	female	2019	master	acdemic	city	1—10	clinical	no	no	bad	no	1	2	1	1	1	1	1	10	8	21	7	10
0334	27	female	2019	master	acdemic	city	1—10	clinical	no	no	bad	no	1	2	1	1	1	1	1	10	8	21	7	10
0335	24	female	2019	master	acdemic	town	1—10	clinical	yes	yes	good	no	1	1	1	1	1	1	1	9	7	20	25	13
0336	24	female	2019	master	acdemic	city	1—10	clinical	yes	yes	good	no	0	0	0	0	0	0	0	1	0	8	26	0
0337	24	female	2019	master	acdemic	rural	1—10	clinical	yes	yes	good	no	1	1	1	1	1	1	1	8	7	21	20	3
0338	30	male	2012	doctor	professional	city	1—10	clinical	yes	no	good	no	1	0	1	0	1	0	0	5	3	15	24	4
0339	27	female	2012	doctor	professional	rural	1—10	clinical	yes	yes	bad	no	1	1	0	0	0	1	1	5	4	17	25	8
0340	27	female	2012	doctor	professional	rural	1—10	clinical	yes	yes	bad	no	1	1	0	0	0	1	1	5	4	17	25	8
0341	26	female	2012	doctor	professional	rural	1—10	others	yes	no	bad	no	1	1	0	0	1	0	1	5	4	9	24	8
0342	25	female	2013	doctor	professional	rural	1—10	others	no	yes	good	no	1	1	0	0	1	1	1	7	5	14	17	1
0343	25	female	2013	doctor	professional	rural	1—10	others	no	yes	good	no	1	1	0	0	1	1	1	7	5	14	17	1
0344	25	male	2013	doctor	professional	city	1—10	clinical	no	yes	good	no	2	2	1	2	2	2	2	6	13	19	21	9
0345	26	female	2013	doctor	professional	rural	1以下	clinical	yes	yes	good	no	1	0	1	0	0	0	0	11	2	13	12	9
0346	26	male	2013	doctor	professional	rural	1—10	clinical	yes	yes	good	no	1	0	0	1	2	1	1	10	6	13	25	13
0347	22	female	2015	doctor	professional	town	1—10	clinical	yes	yes	good	no	1	1	3	3	3	1	1	19	13	13	22	19
0348	22	female	2015	doctor	professional	town	1—10	clinical	yes	yes	good	no	1	1	1	1	1	1	1	13	7	17	22	12
0349	22	female	2015	doctor	professional	town	1—10	clinical	yes	yes	good	no	1	1	1	1	1	1	1	13	7	17	22	12
0350	22	male	2016	doctor	professional	rural	1—10	clinical	yes	yes	good	no	1	1	1	1	2	1	1	21	8	20	20	17
0351	26	female	2017	doctor	professional	rural	1—10	clinical	no	no	bad	no	1	1	1	1	1	1	1	12	7	23	22	8
0352	26	female	2017	doctor	professional	rural	1—10	clinical	no	no	bad	no	1	1	1	1	1	1	1	12	7	23	22	8
0353	27	female	2018	doctor	professional	rural	1—10	clinical	yes	yes	good	no	1	1	1	1	1	1	1	11	7	21	20	15
0354	25	male	2018	doctor	professional	rural	1—10	clinical	yes	yes	good	no	1	1	0	0	0	0	0	3	2	8	25	1
0355	25	male	2018	doctor	professional	town	1—10	others	yes	yes	good	no	1	1	1	1	1	1	1	8	7	21	24	7
0356	29	male	2017	doctor	professional	town	1—10	clinical	yes	yes	good	no	1	1	1	1	1	1	0	5	6	21	25	8
0357	30	male	2017	doctor	professional	rural	1—10	clinical	yes	yes	good	no	1	1	1	1	1	1	1	8	7	18	21	11
0358	29	female	2017	doctor	professional	rural	1—10	clinical	yes	yes	good	no	1	1	1	1	1	1	1	7	7	15	25	7
0359	28	female	2017	doctor	professional	town	1—10	clinical	yes	yes	good	no	0	0	0	0	0	0	0	1	0	2	31	0
0360	29	male	2018	doctor	professional	rural	1—10	clinical	yes	yes	good	no	1	2	2	2	2	2	2	13	13	20	18	17
0361	28	female	2018	doctor	professional	town	1—10	clinical	yes	yes	good	no	1	0	0	0	1	0	1	2	3	1	32	11
0362	29	male	2018	doctor	professional	town	1—10	clinical	yes	yes	good	no	1	1	1	1	1	1	1	0	7	7	30	1
0363	36	male	2018	doctor	professional	city	1—10	clinical	yes	yes	good	no	1	1	0	0	1	0	1	6	4	12	27	9
0364	30	female	2018	doctor	professional	town	1—10	others	yes	yes	good	no	1	1	1	1	1	1	1	6	7	14	26	9
0365	26	female	2019	doctor	professional	rural	1—10	clinical	yes	yes	good	no	2	2	2	2	2	2	2	5	14	16	27	0
0366	28	male	2019	doctor	professional	rural	1以下	clinical	yes	yes	good	no	2	2	2	2	1	2	2	19	13	19	24	15
0367	29	male	2019	doctor	professional	rural	1—10	clinical	yes	no	good	no	1	1	1	1	1	1	1	11	7	21	21	14
0368	26	male	2019	doctor	professional	city	1—10	clinical	yes	yes	good	no	0	1	0	0	0	0	0	6	1	15	29	5
0369	29	male	2019	doctor	professional	rural	1—10	clinical	yes	yes	good	no	1	1	0	1	1	1	0	7	5	13	26	6
0370	26	female	2019	doctor	professional	town	1—10	clinical	yes	yes	good	no	1	1	1	1	1	1	1	8	7	18	30	8
0371	27	male	2019	doctor	professional	rural	1—10	clinical	yes	yes	good	no	1	1	0	0	3	1	0	7	6	12	30	8
0372	26	female	2017	master	professional	rural	1—10	clinical	no	no	good	no	2	1	1	2	1	1	2	15	10	26	18	14
0373	26	female	2017	master	professional	rural	1—10	clinical	no	no	good	no	2	1	1	2	1	1	2	15	10	26	18	14
0374	24	female	2017	master	professional	town	1—10	others	yes	no	good	no	1	1	0	0	0	1	0	6	3	17	19	1
0375	24	female	2017	master	professional	town	1—10	others	yes	no	good	no	1	1	0	0	0	1	0	6	3	17	19	1
0376	26	female	2017	master	professional	city	1—10	clinical	no	yes	good	no	2	2	2	1	1	2	2	8	12	22	16	17
0377	27	female	2017	master	professional	city	1—10	clinical	yes	yes	good	no	1	1	0	1	0	0	0	6	3	15	24	4
0378	26	female	2017	master	professional	town	1—10	clinical	yes	yes	good	no	1	1	1	1	0	1	1	0	6	18	35	0
0379	30	male	2017	master	professional	town	1—10	clinical	yes	yes	good	no	1	1	1	1	0	1	1	5	6	15	25	6
0380	26	female	2017	master	professional	city	1—10	clinical	yes	yes	good	no	1	0	0	0	0	0	0	4	1	8	19	6
0381	26	male	2017	master	professional	rural	1—10	clinical	yes	yes	good	no	1	1	0	0	0	0	1	2	3	14	26	1
0382	28	male	2017	master	professional	rural	1—10	clinical	yes	yes	good	no	1	1	1	1	1	1	1	8	7	15	23	7
0383	26	male	2017	master	professional	rural	1—10	clinical	yes	yes	good	no	1	1	1	0	1	0	1	7	5	20	22	7
0384	26	female	2017	master	professional	rural	1—10	clinical	yes	yes	good	no	1	2	1	1	1	1	1	8	8	20	25	8
0385	25	female	2017	master	professional	city	1—10	clinical	yes	yes	good	no	1	1	1	1	1	1	1	6	7	20	21	8
0386	26	male	2017	master	professional	city	1以下	clinical	yes	yes	good	no	2	1	1	1	1	2	3	13	11	19	12	16
0387	28	female	2017	master	professional	rural	1—10	others	yes	yes	bad	no	2	2	2	2	2	2	2	16	14	26	16	18
0388	26	female	2017	master	professional	town	1以下	clinical	no	yes	bad	no	2	2	2	2	2	2	2	9	14	21	19	15
0389	26	female	2017	master	professional	rural	1—10	clinical	no	no	bad	no	1	1	1	1	1	1	1	15	7	21	13	6
0390	25	male	2017	master	professional	town	1—10	clinical	yes	yes	bad	no	2	2	2	2	2	3	2	16	15	22	26	17
0391	28	male	2017	master	professional	rural	1—10	clinical	yes	yes	good	no	1	0	2	2	1	2	1	9	9	19	14	8
0392	27	male	2017	master	professional	rural	1—10	clinical	no	yes	good	no	1	1	1	1	1	1	2	9	8	22	22	12
0393	26	male	2017	master	professional	city	1—10	clinical	yes	yes	bad	no	1	1	1	1	1	1	1	8	7	20	25	8
0394	26	female	2017	master	professional	rural	1—10	clinical	no	no	bad	no	2	2	2	2	2	2	2	13	14	22	19	13
0395	26	male	2017	master	professional	rural	1—10	clinical	yes	yes	good	no	1	0	1	0	0	0	0	8	2	11	24	10
0396	25	male	2017	master	professional	rural	1—10	clinical	yes	yes	good	no	1	0	0	1	0	1	1	6	4	15	28	3
0397	27	female	2017	master	professional	rural	1—10	clinical	yes	yes	good	no	1	1	0	0	1	1	1	7	5	20	25	7
0398	27	female	2017	master	professional	rural	1—10	clinical	yes	yes	good	no	1	1	0	0	1	1	1	7	5	20	25	7
0399	26	female	2017	master	professional	rural	1以下	clinical	no	yes	good	no	1	0	1	1	1	1	1	5	6	18	23	5
0400	26	female	2017	master	professional	rural	1以下	clinical	no	yes	good	no	1	0	1	1	1	1	1	5	6	18	23	5
0401	29	female	2017	master	professional	rural	1—10	clinical	yes	yes	good	no	1	1	1	1	1	1	1	6	7	24	25	6
0402	25	female	2017	master	professional	rural	1—10	clinical	yes	yes	good	no	1	1	1	1	1	1	1	7	7	21	21	8
0403	26	male	2017	master	professional	city	1—10	clinical	yes	yes	bad	no	1	1	1	1	1	1	1	8	7	20	25	8
0404	26	female	2017	master	professional	city	1—10	clinical	yes	yes	good	no	1	1	1	1	1	1	1	9	7	20	24	8
0405	29	male	2017	master	professional	rural	1—10	clinical	yes	yes	good	no	1	1	1	1	1	1	1	9	7	20	20	8
0406	26	female	2017	master	professional	town	1—10	clinical	no	no	good	no	1	1	1	1	1	1	1	13	7	23	22	14
0407	26	female	2017	master	professional	rural	1—10	clinical	no	no	bad	no	1	1	0	0	0	0	0	5	2	16	21	1
0408	26	female	2017	master	professional	rural	1—10	clinical	no	no	bad	no	1	1	0	0	0	0	0	5	2	16	21	1
0409	24	male	2017	master	professional	town	1—10	clinical	yes	yes	good	no	1	1	0	0	1	1	1	5	5	27	20	13
0410	25	female	2017	master	professional	rural	1—10	clinical	no	no	good	no	2	1	0	0	2	0	1	6	6	19	7	10
0411	26	male	2018	master	professional	rural	1—10	clinical	yes	yes	good	no	1	1	1	1	1	1	0	5	6	11	23	6
0412	27	female	2018	master	professional	rural	1—10	clinical	yes	yes	good	no	1	0	1	0	0	0	0	3	2	15	26	6
0413	27	female	2018	master	professional	rural	1—10	clinical	yes	yes	good	no	1	0	1	0	0	0	0	3	2	15	26	6
0414	26	female	2018	master	professional	city	1—10	clinical	yes	yes	good	no	2	1	2	2	1	1	1	13	10	21	21	16
0415	24	female	2018	master	professional	city	1—10	clinical	yes	yes	good	no	2	1	2	1	1	2	2	9	11	17	24	12
0416	25	female	2018	master	professional	city	1—10	clinical	yes	yes	good	no	1	1	0	1	1	0	0	7	4	19	15	6
0417	25	female	2018	master	professional	rural	1—10	clinical	yes	yes	good	no	1	0	0	0	0	0	0	1	1	13	24	2
0418	28	female	2018	master	professional	rural	1—10	clinical	yes	yes	good	no	1	1	1	0	0	1	2	5	6	15	16	0
0419	32	male	2018	master	professional	city	1—10	clinical	yes	yes	good	no	1	1	1	1	1	1	1	4	7	13	25	8
0420	26	female	2018	master	professional	rural	1—10	clinical	yes	yes	good	no	1	1	1	1	1	1	1	6	7	11	28	6
0421	26	male	2018	master	professional	town	1—10	clinical	yes	yes	good	no	1	1	1	1	1	1	1	8	7	10	27	6
0422	25	male	2018	master	professional	town	1以下	clinical	no	no	good	no	1	1	1	1	1	1	1	9	7	20	20	16
0423	26	female	2018	master	professional	town	1—10	clinical	yes	yes	bad	no	1	1	1	1	1	1	1	11	7	22	15	7
0424	25	male	2018	master	professional	town	1以下	clinical	no	no	good	no	1	1	1	1	1	1	1	9	7	20	20	16
0425	26	male	2018	master	professional	town	1—10	clinical	yes	yes	good	no	1	1	1	1	1	1	1	7	7	25	15	10
0426	26	female	2018	master	professional	rural	1—10	clinical	yes	yes	good	no	1	1	1	2	1	1	1	10	8	23	21	8
0427	25	female	2018	master	professional	rural	1—10	clinical	yes	yes	good	no	2	1	1	1	1	1	1	10	8	19	24	11
0428	25	male	2018	master	professional	rural	1—10	clinical	yes	yes	good	no	1	1	0	0	1	0	1	4	4	14	23	6
0429	25	female	2018	master	professional	town	1—10	clinical	yes	yes	good	no	1	1	1	1	1	1	1	8	7	21	19	12
0430	24	female	2018	master	professional	city	1—10	clinical	yes	yes	good	no	1	1	1	0	0	0	1	5	4	18	25	9
0431	26	female	2018	master	professional	town	1—10	clinical	yes	yes	bad	no	1	1	0	0	1	0	1	9	4	18	25	8
0432	25	male	2018	master	professional	town	1—10	clinical	yes	yes	good	no	1	1	1	0	0	1	1	7	5	14	22	7
0433	24	female	2018	master	professional	city	1—10	clinical	yes	yes	good	no	1	1	1	1	1	0	1	7	6	14	26	7
0434	25	female	2018	master	professional	town	1—10	clinical	yes	yes	good	no	1	1	1	1	1	1	1	8	7	17	25	6
0435	24	male	2018	master	professional	town	1—10	clinical	no	no	good	no	2	1	2	1	1	1	1	11	9	28	8	20
0436	26	male	2018	master	professional	rural	1—10	clinical	yes	yes	good	no	1	1	0	0	1	1	1	6	5	16	23	7
0437	27	male	2018	master	professional	rural	1—10	clinical	yes	yes	good	no	1	1	0	0	0	0	0	2	2	10	25	8
0438	25	female	2018	master	professional	rural	1—10	clinical	yes	no	good	no	1	1	1	1	1	0	1	7	6	22	23	8
0439	25	female	2018	master	professional	rural	1—10	clinical	yes	no	good	no	1	1	1	1	1	0	1	7	6	22	23	8
0440	25	female	2018	master	professional	rural	1—10	clinical	yes	no	good	no	1	1	1	1	1	0	1	7	6	22	23	8
0441	25	female	2018	master	professional	rural	1以下	clinical	yes	yes	good	no	1	1	1	1	1	1	1	7	7	20	22	10
0442	26	female	2018	master	professional	rural	1—10	clinical	yes	yes	good	no	1	1	1	1	1	1	1	8	7	19	22	6
0443	26	female	2018	master	professional	rural	1—10	clinical	yes	yes	good	no	1	1	1	1	1	1	1	8	7	19	22	6
0444	26	female	2018	master	professional	rural	1—10	clinical	yes	yes	good	no	1	1	1	1	1	1	1	8	7	19	22	6
0445	26	male	2018	master	professional	city	1—10	clinical	yes	yes	good	no	1	1	1	2	2	1	2	15	10	19	18	17
0446	25	female	2018	master	professional	town	1—10	clinical	yes	yes	good	no	1	0	0	1	1	1	1	6	5	23	25	5
0447	25	female	2018	master	professional	town	1—10	clinical	yes	no	good	no	1	1	1	1	1	1	1	6	7	16	21	5
0448	23	female	2019	master	professional	city	1—10	clinical	yes	yes	good	no	1	1	1	0	1	1	0	5	5	16	22	4
0449	24	male	2019	master	professional	city	1—10	clinical	yes	yes	good	no	1	0	1	0	0	0	0	5	2	15	22	3
0450	25	female	2019	master	professional	city	1—10	clinical	yes	yes	good	no	1	1	0	0	0	0	0	4	2	9	30	3
0451	24	female	2019	master	professional	city	1—10	clinical	yes	yes	bad	no	1	1	2	2	1	1	1	11	9	23	20	10
0452	24	female	2019	master	professional	city	1—10	clinical	yes	yes	bad	no	1	1	2	2	1	1	1	11	9	23	20	10
0453	24	male	2019	master	professional	town	1—10	clinical	yes	yes	bad	no	2	1	1	2	1	1	1	22	9	19	21	12
0454	24	male	2019	master	professional	town	1—10	clinical	yes	yes	good	no	1	1	1	1	1	0	0	8	5	12	26	10
0455	27	male	2019	master	professional	rural	1—10	clinical	yes	yes	good	no	0	0	0	0	0	0	0	0	0	6	23	3
0456	24	female	2019	master	professional	city	1—10	clinical	yes	yes	good	no	1	1	1	0	0	0	0	3	3	4	31	1
0457	24	female	2019	master	professional	town	1—10	clinical	yes	yes	good	no	1	1	1	1	1	1	1	8	7	18	25	3
0458	25	female	2019	master	professional	rural	1—10	clinical	yes	yes	good	no	1	1	1	1	1	1	1	16	7	21	25	13
0459	23	female	2019	master	professional	rural	1—10	clinical	yes	yes	good	no	1	1	0	1	1	1	2	7	7	20	14	10
0460	25	male	2019	master	professional	town	1—10	clinical	yes	yes	good	no	1	0	1	1	1	1	1	5	6	15	24	6
0461	25	female	2019	master	professional	town	1—10	clinical	yes	no	bad	no	1	1	1	1	1	1	1	7	7	17	25	7
0462	25	male	2019	master	professional	town	1—10	clinical	yes	yes	good	no	1	1	1	1	1	2	2	18	9	26	18	20
0463	24	female	2019	master	professional	town	1—10	clinical	yes	no	good	no	0	1	0	0	1	0	1	7	3	11	23	0
0464	36	female	2017	doctor	acdemic	city	1—10	others	yes	yes	bad	no	1	2	0	0	1	1	0	18	5	27	15	12
0465	26	male	2017	doctor	acdemic	city	1—10	clinical	yes	yes	good	no	1	1	1	1	1	1	1	8	7	21	20	9
0466	30	female	2017	doctor	acdemic	city	1—10	others	no	no	good	no	3	3	3	3	3	3	3	22	21	40	5	15
0467	27	female	2018	doctor	acdemic	rural	1—10	others	yes	yes	good	no	0	1	1	1	1	0	0	6	4	10	20	4
0468	25	female	2018	doctor	acdemic	rural	1—10	others	yes	yes	good	no	2	1	1	2	2	2	2	8	12	22	18	13
0469	23	female	2019	doctor	acdemic	rural	1—10	others	no	no	bad	no	2	2	2	2	1	1	2	8	12	30	15	3
0470	22	female	2019	doctor	acdemic	town	1—10	others	yes	yes	good	no	1	1	2	2	1	2	2	13	11	24	18	13
0471	23	female	2019	doctor	acdemic	town	1—10	others	yes	yes	good	no	1	1	1	1	1	1	1	9	7	18	15	7
0472	23	female	2019	doctor	acdemic	rural	1—10	others	yes	yes	good	no	1	2	1	1	1	1	1	9	8	15	23	4
0473	23	female	2019	doctor	acdemic	town	1—10	others	yes	no	good	no	2	2	1	2	2	2	2	9	13	21	19	15
0474	27	female	2019	doctor	acdemic	rural	1—10	others	yes	yes	good	no	1	0	0	0	0	0	0	0	1	18	35	3
0475	26	male	2019	doctor	acdemic	rural	1—10	others	no	no	bad	no	1	1	1	1	1	1	1	13	7	27	11	12
0476	27	female	2017	master	acdemic	rural	1—10	others	yes	no	good	no	1	0	0	1	1	1	0	6	4	15	24	9
0477	26	male	2017	master	acdemic	rural	1以下	others	yes	yes	good	no	1	1	1	1	1	1	1	10	7	20	21	9
0478	26	female	2018	master	acdemic	rural	1—10	others	yes	no	good	no	2	1	0	1	2	1	1	7	8	27	9	6
0479	25	female	2018	master	acdemic	city	1—10	others	yes	yes	good	no	2	2	1	2	1	1	1	8	10	23	22	6
0480	25	female	2018	master	acdemic	town	1—10	others	yes	yes	good	no	1	2	1	1	1	2	2	11	10	29	18	12
0481	25	female	2018	master	acdemic	town	1以下	others	yes	yes	good	no	1	2	2	2	2	2	2	12	13	34	18	14
0482	22	female	2019	master	acdemic	rural	1—10	others	no	no	good	no	2	2	1	1	1	1	2	12	10	24	15	9
0483	24	male	2019	master	acdemic	rural	1—10	clinical	yes	yes	good	no	1	1	0	0	1	1	0	5	4	16	24	4
0484	25	female	2019	master	acdemic	rural	1—10	others	yes	yes	good	no	1	1	1	1	1	1	0	6	6	18	17	7
0485	24	female	2019	master	acdemic	city	1—10	clinical	no	yes	good	no	1	1	1	1	1	1	1	9	7	18	23	9
0486	25	male	2019	master	acdemic	rural	1—10	others	yes	yes	good	no	1	1	1	1	1	1	1	9	7	20	20	8
0487	28	male	2019	master	acdemic	rural	1以下	clinical	yes	yes	good	no	2	1	1	2	1	2	1	18	10	19	29	15
0488	26	female	2017	doctor	professional	town	1—10	others	yes	yes	good	no	0	0	0	0	0	0	0	4	0	1	26	4
0489	26	male	2017	doctor	professional	town	1—10	clinical	yes	yes	good	no	1	0	1	1	1	1	1	9	6	19	25	8
0490	26	male	2017	doctor	professional	town	1—10	clinical	yes	yes	good	no	1	0	1	1	1	1	1	9	6	19	25	8
0491	31	male	2017	doctor	professional	rural	1—10	clinical	yes	no	bad	no	1	1	0	0	0	0	0	5	2	14	29	7
0492	25	male	2018	doctor	professional	rural	1—10	others	yes	no	bad	no	1	3	2	1	1	2	0	15	10	20	21	15
0493	29	female	2018	doctor	professional	rural	1—10	clinical	yes	yes	bad	no	1	1	1	1	1	1	1	8	7	24	15	11
0494	29	male	2018	doctor	professional	rural	1—10	clinical	yes	yes	good	no	1	1	1	1	1	1	1	8	7	20	16	8
0495	30	female	2018	doctor	professional	town	1—10	clinical	yes	yes	good	no	0	1	0	0	0	0	0	2	1	17	8	5
0496	30	male	2018	doctor	professional	town	1—10	clinical	yes	yes	good	no	1	1	2	2	2	2	2	10	12	17	26	11
0497	30	female	2019	doctor	professional	rural	1—10	clinical	yes	yes	good	no	1	1	1	1	2	1	1	8	8	16	17	9
0498	28	female	2019	doctor	professional	rural	1—10	clinical	yes	no	good	no	3	1	3	3	3	3	3	18	19	26	23	19
0499	27	female	2017	master	professional	rural	1—10	clinical	yes	yes	good	no	1	1	1	1	1	1	1	4	7	14	23	9
0500	26	female	2017	master	professional	rural	1—10	clinical	yes	yes	bad	no	1	2	0	1	2	1	1	14	8	21	16	10
0501	26	male	2017	master	professional	rural	1—10	clinical	no	no	good	no	2	1	1	1	1	1	1	7	8	24	15	7
0502	26	male	2017	master	professional	rural	1—10	clinical	no	no	good	no	2	1	1	1	1	1	1	7	8	24	15	7
0503	26	male	2017	master	professional	rural	1—10	clinical	no	no	bad	no	1	1	0	2	1	2	2	9	9	18	17	7
0504	26	male	2017	master	professional	rural	1—10	clinical	yes	yes	bad	no	1	1	1	1	2	2	2	12	10	27	15	15
0505	25	male	2017	master	professional	rural	1—10	clinical	yes	yes	bad	no	2	1	1	2	2	2	1	9	11	24	11	12
0506	27	male	2017	master	professional	city	1—10	clinical	yes	yes	good	no	2	2	2	2	2	2	2	21	14	21	20	11
0507	20	female	2018	master	professional	town	1—10	others	yes	yes	good	no	3	2	2	1	1	2	1	4	12	23	24	14
0508	27	female	2018	master	professional	town	1—10	clinical	yes	yes	good	no	1	2	2	2	2	2	2	13	13	23	20	20
0509	23	female	2018	master	professional	town	1—10	others	yes	no	good	no	1	0	1	0	0	1	0	1	3	5	33	3
0510	22	male	2018	master	professional	town	1—10	others	yes	yes	good	no	1	0	0	1	1	0	1	4	4	19	29	20
0511	24	female	2018	master	professional	city	1—10	clinical	no	no	good	no	3	3	3	3	2	2	2	17	18	34	30	21
0512	25	male	2018	master	professional	rural	1—10	others	yes	no	good	no	1	1	0	0	1	0	0	5	3	12	26	4
0513	28	female	2018	master	professional	city	1—10	clinical	yes	yes	good	no	2	2	2	2	2	2	2	24	14	20	30	18
0514	24	male	2018	master	professional	town	1—10	clinical	yes	yes	good	no	2	2	3	2	2	3	2	15	16	22	28	14
0515	24	male	2018	master	professional	town	1—10	clinical	yes	yes	good	no	2	2	3	2	2	3	2	15	16	22	28	14
0516	20	male	2018	master	professional	town	1—10	others	yes	yes	bad	no	3	2	2	3	3	2	2	21	17	22	29	16
0517	22	male	2019	master	professional	rural	1以下	clinical	yes	yes	good	no	3	2	2	1	2	2	2	20	14	20	30	16
0518	21	female	2019	master	professional	rural	1—10	clinical	yes	yes	good	no	0	0	0	0	0	0	0	0	0	6	32	1
0519	22	female	2019	master	professional	town	1—10	others	yes	yes	good	no	1	1	0	0	0	0	0	2	2	10	32	5
0520	24	male	2019	master	professional	rural	1—10	others	yes	yes	good	no	1	1	2	1	2	1	1	6	9	20	17	5
0521	22	male	2019	master	professional	town	1—10	clinical	yes	no	good	no	1	3	2	1	2	1	0	11	10	21	24	13
0522	20	female	2019	master	professional	rural	1—10	others	yes	yes	good	no	1	0	1	0	2	0	1	12	5	17	26	14
0523	22	female	2019	master	professional	rural	1—10	clinical	no	no	bad	no	3	2	3	2	3	2	3	3	18	22	33	16
0524	24	female	2019	master	professional	city	1—10	clinical	yes	yes	bad	no	0	1	0	0	0	0	0	2	1	15	17	0
0525	19	male	2019	master	professional	city	1—10	clinical	yes	yes	good	no	0	1	0	0	0	0	0	3	1	6	28	2
0526	24	female	2019	master	professional	town	1—10	others	no	yes	good	no	2	1	2	1	1	2	1	3	10	18	22	8
0527	24	female	2019	master	professional	city	1—10	clinical	no	no	good	no	2	2	2	2	2	2	2	16	14	27	18	15
0528	26	male	2019	master	professional	rural	1以下	clinical	no	no	bad	no	3	2	1	2	1	1	2	17	12	22	13	13
0529	22	female	2019	master	professional	town	1—10	clinical	yes	yes	bad	no	2	2	1	1	1	1	2	13	10	22	24	12
0530	25	male	2015	doctor	acdemic	town	10—20	others	yes	yes	good	no	2	2	2	2	2	2	2	18	14	24	20	14
0531	27	female	2016	doctor	acdemic	rural	20—35	others	yes	yes	good	no	1	1	1	1	0	1	1	9	6	11	30	6
0532	26	female	2017	doctor	acdemic	town	20—35	clinical	yes	no	bad	no	1	1	1	1	1	1	1	5	7	21	18	10
0533	26	female	2017	doctor	acdemic	town	20—35	clinical	yes	no	bad	no	1	1	1	1	1	1	1	5	7	21	18	10
0534	25	female	2018	doctor	acdemic	city	10—20	others	yes	yes	bad	no	0	0	0	0	0	0	0	2	0	4	35	2
0535	25	male	2018	doctor	acdemic	town	10—20	clinical	yes	yes	good	no	1	0	0	0	0	0	0	6	1	8	30	7
0536	23	male	2019	doctor	acdemic	city	10—20	clinical	no	yes	good	no	2	1	2	2	1	2	2	6	12	21	25	6
0537	29	female	2019	doctor	acdemic	city	10—20	others	yes	yes	good	no	1	1	0	0	0	0	1	4	3	10	27	5
0538	24	male	2019	doctor	acdemic	city	10—20	clinical	yes	yes	good	no	1	1	1	1	1	1	1	9	7	28	25	0
0539	21	female	2019	doctor	acdemic	town	10—20	others	yes	yes	good	no	3	2	2	3	3	2	2	6	17	20	20	14
0540	27	female	2019	doctor	acdemic	town	10—20	clinical	yes	yes	good	no	1	0	1	1	1	1	1	8	6	21	21	10
0541	23	female	2019	doctor	acdemic	town	20—35	others	yes	yes	good	no	0	1	0	0	2	0	0	6	3	9	35	11
0542	30	male	2018	master	acdemic	rural	10—20	others	yes	yes	good	no	1	1	1	1	1	1	1	12	7	21	25	13
0543	26	female	2017	master	acdemic	rural	10—20	others	yes	yes	good	no	1	1	1	0	1	0	1	7	5	17	25	2
0544	26	female	2017	master	acdemic	rural	10—20	others	yes	yes	good	no	1	1	1	0	1	0	1	7	5	17	25	2
0545	25	female	2018	master	acdemic	town	10—20	others	yes	yes	good	no	1	1	1	1	1	1	1	14	7	19	16	13
0546	22	female	2018	master	acdemic	city	10—20	others	yes	yes	bad	no	1	1	1	1	1	1	1	23	7	21	22	16
0547	23	male	2019	master	acdemic	town	10—20	clinical	yes	yes	good	no	1	1	1	1	1	1	1	13	7	22	10	13
0548	25	male	2019	master	acdemic	rural	10—20	others	yes	yes	good	no	0	1	0	0	1	0	1	6	3	20	20	4
0549	26	female	2019	master	acdemic	rural	10—20	others	yes	yes	bad	no	1	1	1	1	1	1	1	9	7	20	20	10
0550	23	female	2019	master	acdemic	rural	10—20	others	yes	yes	good	no	0	1	0	0	1	1	0	6	3	21	17	4
0551	23	female	2019	master	acdemic	city	10—20	others	yes	yes	good	no	3	3	1	2	1	2	3	9	15	26	18	9
0552	23	female	2019	master	acdemic	city	10—20	others	yes	yes	good	no	0	1	0	0	0	0	0	2	1	4	24	1
0553	24	male	2019	master	acdemic	rural	10—20	clinical	yes	yes	good	no	1	0	1	0	1	1	1	0	5	9	28	7
0554	22	female	2019	master	acdemic	town	10—20	others	yes	yes	good	no	1	1	0	0	0	0	0	4	2	16	24	5
0555	23	female	2019	master	acdemic	city	35—60	others	yes	yes	good	no	1	1	1	0	1	1	1	12	6	18	27	10
0556	27	female	2012	doctor	professional	town	35—60	clinical	no	no	good	no	1	1	2	2	2	2	2	11	12	19	20	10
0557	26	female	2012	doctor	professional	town	20—35	clinical	no	no	good	no	1	1	0	0	0	1	0	7	3	24	15	5
0558	26	female	2012	doctor	professional	city	20—35	clinical	yes	yes	bad	no	0	0	1	0	0	0	0	0	1	14	29	1
0559	25	female	2013	doctor	professional	city	10—20	clinical	no	no	bad	no	3	1	2	2	2	3	3	17	16	27	18	12
0560	24	female	2013	doctor	professional	city	35—60	clinical	no	yes	good	no	1	1	0	0	1	1	1	7	5	11	21	8
0561	25	female	2014	doctor	professional	city	35—60	clinical	no	no	good	no	1	1	1	1	1	1	1	9	7	26	25	7
0562	24	female	2015	doctor	professional	city	10—20	clinical	no	no	good	no	3	3	3	3	3	3	3	27	21	40	5	12
0563	30	male	2016	doctor	professional	town	10—20	clinical	yes	yes	good	no	1	2	1	2	3	3	2	17	14	22	25	18
0564	28	male	2017	doctor	professional	city	10—20	clinical	yes	yes	good	no	0	0	0	0	0	0	0	0	0	0	35	2
0565	28	male	2017	doctor	professional	city	10—20	clinical	yes	yes	good	no	0	0	0	0	0	0	0	0	0	0	35	2
0566	27	female	2019	doctor	professional	city	10—20	clinical	yes	yes	good	no	1	1	1	1	1	1	1	8	7	20	24	9
0567	24	female	2018	master	professional	city	35—60	clinical	yes	yes	good	no	2	2	2	2	2	2	2	14	14	23	21	12
0568	25	female	2018	master	professional	city	20—35	clinical	yes	yes	good	no	1	1	1	1	1	1	1	9	7	20	24	8
0569	24	female	2019	master	professional	city	10—20	clinical	yes	yes	good	no	1	2	2	3	1	2	1	10	12	27	18	12
0570	24	female	2019	master	professional	city	35—60	clinical	yes	yes	good	no	1	1	1	1	1	1	1	9	7	19	21	10
0571	29	female	2014	doctor	acdemic	rural	1—10	clinical	yes	yes	good	no	1	1	0	0	1	1	0	7	4	14	21	8
0572	28	female	2015	doctor	acdemic	city	1—10	others	yes	yes	good	no	1	1	0	0	1	1	0	7	4	16	30	14
0573	26	female	2016	doctor	acdemic	town	1—10	others	yes	yes	good	no	1	0	0	0	1	1	0	3	3	9	23	5
0574	28	female	2017	doctor	acdemic	city	1—10	others	yes	yes	good	no	3	3	3	3	3	3	3	8	21	33	25	16
0575	28	female	2017	doctor	acdemic	city	1—10	others	yes	yes	good	no	3	3	3	3	3	3	3	8	21	33	25	16
0576	23	female	2019	doctor	acdemic	town	1—10	others	no	no	bad	no	3	3	2	2	2	2	3	25	17	22	12	20
0577	24	male	2019	doctor	acdemic	rural	1—10	clinical	no	yes	good	no	2	2	2	2	3	2	3	12	16	26	21	14
0578	23	female	2019	doctor	acdemic	rural	1—10	clinical	yes	yes	bad	no	2	0	0	0	1	2	2	7	7	10	21	2
0579	30	male	2019	doctor	acdemic	rural	1以下	others	yes	yes	good	no	1	1	0	0	1	0	1	6	4	13	26	10
0580	27	male	2019	doctor	acdemic	rural	1—10	others	yes	yes	good	no	1	1	1	1	1	1	1	6	7	16	23	6
0581	25	male	2017	master	acdemic	city	1—10	others	no	yes	bad	no	1	2	3	3	2	1	1	15	13	32	13	13
0582	25	male	2017	master	acdemic	city	1—10	others	no	yes	bad	no	1	2	3	3	2	1	1	15	13	32	13	13
0583	26	female	2017	master	acdemic	rural	1—10	others	yes	yes	good	no	1	1	0	0	0	0	0	3	2	12	22	4
0584	26	female	2017	master	acdemic	rural	1—10	others	yes	yes	good	no	1	1	0	0	0	0	0	3	2	12	22	4
0585	23	female	2017	master	acdemic	rural	1—10	others	yes	yes	good	no	1	1	1	1	1	1	2	13	8	25	23	13
0586	23	female	2017	master	acdemic	rural	1—10	others	yes	yes	good	no	1	1	1	1	1	1	2	13	8	25	23	13
0587	25	female	2018	master	acdemic	rural	1—10	clinical	yes	no	good	no	3	1	0	1	1	1	2	19	9	28	9	15
0588	24	female	2018	master	acdemic	rural	1—10	others	yes	yes	good	no	1	1	0	1	1	1	1	9	6	10	23	14
0589	27	female	2018	master	acdemic	rural	1—10	others	yes	yes	good	no	1	0	0	0	0	0	1	5	2	13	18	7
0590	24	female	2018	master	acdemic	rural	1—10	clinical	yes	yes	good	no	2	2	2	2	2	2	2	15	14	20	21	11
0591	25	female	2018	master	acdemic	city	1—10	clinical	no	no	good	no	2	0	0	1	1	1	2	2	7	16	23	0
0592	24	female	2018	master	acdemic	city	1—10	clinical	yes	yes	good	no	0	0	0	0	0	0	0	3	0	11	30	1
0593	23	female	2019	master	acdemic	town	1—10	others	no	no	good	no	2	2	2	2	0	2	2	8	12	23	25	3
0594	25	male	2019	master	acdemic	city	1—10	clinical	yes	yes	good	no	1	1	1	2	0	1	1	6	7	15	24	10
0595	23	female	2019	master	acdemic	rural	1—10	others	yes	yes	good	no	1	2	3	3	2	2	2	9	15	29	17	3
0596	25	female	2019	master	acdemic	town	1—10	others	yes	yes	bad	no	1	1	0	0	1	0	0	5	3	14	24	4
0597	25	female	2019	master	acdemic	rural	1—10	others	yes	yes	good	no	1	1	1	1	1	1	1	6	7	15	22	5
0598	24	female	2019	master	acdemic	rural	1—10	clinical	yes	yes	good	no	1	1	0	0	1	0	1	3	4	11	23	5
0599	23	female	2019	master	acdemic	rural	1—10	others	yes	no	good	no	2	1	1	2	1	2	2	10	11	26	17	7
0600	24	female	2019	master	acdemic	rural	1—10	others	yes	yes	good	no	1	2	1	0	1	0	0	13	5	24	22	16
0601	25	female	2019	master	acdemic	rural	1—10	others	no	no	bad	no	1	1	0	0	1	0	0	3	3	9	30	4
0602	24	female	2019	master	acdemic	town	1—10	clinical	yes	yes	good	no	3	2	2	2	3	3	3	14	18	21	25	24
0603	25	male	2019	master	acdemic	rural	1—10	others	yes	yes	good	no	0	0	0	0	0	0	0	4	0	12	17	2
0604	25	female	2019	master	acdemic	rural	1—10	others	yes	yes	good	no	1	1	0	0	1	0	1	7	4	17	33	6
0605	24	female	2019	master	acdemic	rural	1—10	others	yes	yes	good	no	0	1	0	0	0	0	0	7	1	19	21	9
0606	24	female	2019	master	acdemic	rural	1以下	others	yes	yes	bad	no	1	1	1	0	0	1	0	5	4	21	24	6
0607	26	female	2019	master	acdemic	rural	1—10	others	yes	yes	good	no	1	2	1	1	1	1	1	9	8	18	22	5
0608	23	female	2019	master	acdemic	rural	1—10	others	yes	yes	bad	no	1	0	0	0	1	0	0	7	2	13	26	5
0609	28	female	2017	doctor	professional	city	1以下	clinical	yes	yes	good	no	1	1	1	1	1	1	1	12	7	17	25	9
0610	28	female	2017	doctor	professional	city	1以下	clinical	yes	yes	good	no	1	1	1	1	1	1	1	12	7	17	25	9
0611	25	female	2017	master	professional	town	1—10	others	no	no	good	no	1	1	1	2	1	1	1	7	8	21	18	2
0612	25	female	2017	master	professional	town	1—10	others	no	no	good	no	1	1	1	2	1	1	1	7	8	21	18	2
0613	26	female	2017	master	professional	town	1—10	others	yes	no	bad	no	1	1	1	1	1	1	1	8	7	19	24	10
0614	26	female	2017	master	professional	town	1—10	others	yes	no	bad	no	1	1	1	1	1	1	1	8	7	19	24	10
0615	25	female	2018	master	professional	rural	1—10	clinical	no	no	good	no	2	2	2	2	2	2	2	18	14	26	17	16
0616	25	female	2018	master	professional	town	1—10	clinical	no	no	bad	no	2	1	2	2	2	1	2	15	12	20	15	12
0617	25	female	2018	master	professional	rural	1—10	clinical	no	no	good	no	0	1	0	0	0	0	0	9	1	14	27	7
0618	24	male	2019	master	professional	town	1—10	clinical	yes	yes	bad	no	1	1	0	0	0	0	1	1	3	11	26	4
0619	24	male	2019	master	professional	rural	1—10	others	yes	no	good	no	1	1	1	0	1	1	1	6	6	15	16	7
0620	23	female	2019	master	professional	town	1—10	others	no	no	good	no	1	1	1	1	1	1	1	5	7	17	23	8
0621	24	female	2019	master	professional	rural	1—10	clinical	yes	yes	good	no	1	1	0	0	1	1	1	6	5	18	25	1
0622	25	male	2019	master	professional	city	1以下	clinical	yes	yes	good	no	1	1	1	1	1	1	1	9	7	22	25	16
0623	23	female	2019	master	professional	town	1—10	clinical	yes	yes	good	no	1	1	1	1	1	1	1	10	7	19	20	8
0624	23	female	2019	master	professional	town	1—10	others	yes	yes	good	no	1	1	1	1	1	1	1	8	7	21	21	6
0625	24	female	2019	master	professional	rural	1—10	others	yes	yes	good	no	1	1	0	1	0	1	0	5	4	13	26	5
0626	26	female	2012	doctor	acdemic	rural	10—20	others	no	no	bad	yes	1	2	2	2	2	2	2	9	13	18	15	9
0627	26	female	2012	doctor	acdemic	rural	10—20	others	no	no	bad	yes	1	2	2	2	2	2	2	9	13	18	15	9
0628	27	female	2016	doctor	acdemic	town	20—35	clinical	yes	yes	good	yes	1	1	0	0	0	0	0	2	2	9	29	2
0629	27	female	2016	doctor	acdemic	city	10—20	clinical	yes	yes	good	yes	0	0	0	0	0	0	0	0	0	14	35	3
0630	27	female	2016	doctor	acdemic	city	10—20	clinical	yes	yes	good	yes	0	0	0	0	0	0	0	0	0	14	35	3
0631	36	male	2016	doctor	acdemic	city	35—60	clinical	yes	yes	good	yes	1	1	1	1	1	1	1	10	7	22	26	8
0632	29	female	2017	doctor	acdemic	city	20—35	clinical	yes	yes	good	yes	0	0	0	0	0	0	0	1	0	13	20	0
0633	26	male	2017	doctor	acdemic	city	10—20	clinical	yes	yes	good	yes	1	1	0	0	1	0	1	5	4	13	28	6
0634	30	female	2017	doctor	acdemic	rural	20—35	clinical	yes	yes	good	yes	1	1	1	1	1	1	1	10	7	20	23	9
0635	25	male	2017	doctor	acdemic	city	20—35	others	yes	no	good	yes	1	2	2	2	1	2	1	9	11	20	21	9
0636	30	male	2017	doctor	acdemic	town	10—20	clinical	yes	yes	good	yes	1	1	1	1	1	1	1	6	7	19	26	11
0637	32	female	2017	doctor	acdemic	rural	10—20	clinical	yes	yes	good	yes	2	2	2	2	1	1	1	5	11	20	28	0
0638	30	male	2017	doctor	acdemic	city	20—35	clinical	yes	yes	good	yes	0	0	0	0	0	0	0	1	0	10	28	1
0639	30	male	2017	doctor	acdemic	town	10—20	clinical	yes	yes	good	yes	0	0	0	0	0	0	0	1	0	5	27	6
0640	30	male	2017	doctor	acdemic	town	10—20	clinical	yes	yes	good	yes	0	0	0	0	0	0	0	1	0	5	27	6
0641	30	female	2017	doctor	acdemic	city	20—35	clinical	yes	yes	good	yes	1	0	0	0	0	0	0	6	1	4	30	8
0642	31	female	2017	doctor	acdemic	city	10—20	clinical	yes	yes	good	yes	0	1	1	0	0	0	0	1	2	8	31	4
0643	29	male	2018	doctor	acdemic	city	10—20	clinical	yes	yes	good	yes	1	1	1	1	1	1	1	5	7	17	25	8
0644	24	female	2018	doctor	acdemic	town	10—20	others	no	no	bad	yes	1	1	1	1	1	1	1	10	7	25	22	10
0645	30	female	2018	doctor	acdemic	city	10—20	others	yes	yes	good	yes	1	2	0	0	0	0	0	6	3	18	18	5
0646	29	female	2018	doctor	acdemic	city	35—60	clinical	yes	yes	good	yes	1	0	0	0	0	1	0	6	2	20	19	5
0647	31	female	2018	doctor	acdemic	city	10—20	clinical	yes	yes	good	yes	1	1	0	1	1	1	1	17	6	22	14	18
0648	29	female	2018	doctor	acdemic	town	20—35	clinical	yes	yes	good	yes	0	0	0	0	0	0	0	0	0	8	35	0
0649	28	female	2018	doctor	acdemic	city	20—35	clinical	yes	yes	good	yes	1	1	0	0	1	1	1	5	5	12	27	6
0650	28	female	2018	doctor	acdemic	city	20—35	clinical	yes	yes	good	yes	1	1	0	0	1	1	1	5	5	12	27	6
0651	27	female	2019	doctor	acdemic	town	10—20	others	yes	yes	good	yes	1	1	0	0	1	1	1	6	5	12	25	9
0652	26	male	2019	doctor	acdemic	town	35—60	clinical	yes	yes	good	yes	0	0	0	0	0	0	0	5	0	0	34	3
0653	27	female	2019	doctor	acdemic	town	10—20	others	yes	yes	good	yes	1	0	0	0	1	1	0	5	3	19	22	6
0654	30	male	2019	doctor	acdemic	city	10—20	clinical	yes	yes	good	yes	1	1	1	1	1	1	1	7	7	12	25	8
0655	25	male	2019	doctor	acdemic	city	35—60	clinical	yes	yes	good	yes	1	0	0	0	0	1	1	4	3	13	27	6
0656	32	female	2019	doctor	acdemic	city	10—20	others	yes	yes	good	yes	1	2	1	1	1	1	1	10	8	24	15	11
0657	32	female	2019	doctor	acdemic	city	10—20	others	yes	yes	good	yes	1	2	1	1	1	1	1	10	8	24	15	11
0658	27	female	2019	doctor	acdemic	city	20—35	clinical	yes	yes	good	yes	1	1	1	1	1	1	1	9	7	18	25	10
0659	27	female	2019	doctor	acdemic	city	10—20	clinical	yes	yes	good	yes	1	0	0	1	0	0	0	1	2	5	33	1
0660	25	male	2019	doctor	acdemic	city	10—20	clinical	yes	yes	good	yes	0	0	0	0	0	0	0	0	0	6	31	0
0661	30	male	2019	doctor	acdemic	town	10—20	clinical	yes	yes	good	yes	1	1	1	1	1	1	1	8	7	15	23	13
0662	27	male	2019	doctor	acdemic	city	10—20	clinical	yes	yes	good	yes	0	0	0	0	0	0	0	0	0	6	30	0
0663	27	male	2019	doctor	acdemic	town	10—20	clinical	yes	yes	good	yes	1	0	1	1	1	1	1	6	6	22	25	10
0664	29	male	2019	doctor	acdemic	town	10—20	clinical	no	no	bad	yes	1	1	1	1	1	1	1	9	7	23	17	13
0665	23	female	2017	master	acdemic	city	20—35	clinical	yes	yes	good	yes	1	1	0	0	1	1	1	6	5	19	30	6
0666	25	female	2017	master	acdemic	city	60以上	clinical	yes	yes	good	yes	1	1	0	0	0	0	0	3	2	6	35	5
0667	27	male	2017	master	acdemic	city	10—20	clinical	yes	yes	good	yes	1	0	1	1	1	1	1	6	6	8	31	6
0668	24	female	2017	master	acdemic	town	10—20	clinical	yes	yes	bad	yes	1	1	1	1	1	1	1	8	7	15	18	8
0669	24	female	2017	master	acdemic	city	60以上	others	yes	yes	good	yes	1	1	1	1	0	1	1	6	6	23	29	5
0670	25	female	2017	master	acdemic	town	10—20	others	no	no	bad	yes	1	0	0	1	1	1	0	11	4	21	21	12
0671	25	male	2017	master	acdemic	city	20—35	clinical	yes	yes	good	yes	1	1	1	1	1	1	2	11	8	22	22	14
0672	30	female	2017	master	acdemic	city	10—20	others	yes	yes	good	yes	1	0	0	0	0	0	0	4	1	10	31	8
0673	27	male	2017	master	acdemic	town	10—20	clinical	yes	yes	good	yes	1	0	0	0	0	0	1	2	2	9	27	3
0674	29	female	2017	master	acdemic	town	10—20	others	yes	yes	bad	yes	1	1	1	1	1	1	1	9	7	20	25	8
0675	25	female	2017	master	acdemic	rural	10—20	clinical	yes	yes	bad	yes	2	2	1	1	1	1	1	5	9	23	16	8
0676	25	female	2017	master	acdemic	rural	10—20	clinical	yes	yes	bad	yes	2	2	1	1	1	1	1	5	9	23	16	8
0677	27	female	2017	master	acdemic	town	10—20	others	no	yes	good	yes	1	1	1	1	0	1	0	9	5	13	15	4
0678	27	female	2017	master	acdemic	town	10—20	others	no	yes	good	yes	1	1	1	1	0	1	0	9	5	13	15	4
0679	25	female	2017	master	acdemic	town	10—20	clinical	yes	yes	good	yes	1	0	0	0	0	0	0	2	1	13	21	3
0680	25	female	2017	master	acdemic	town	10—20	clinical	yes	yes	good	yes	1	0	0	0	0	0	0	2	1	13	21	3
0681	27	female	2017	master	acdemic	rural	10—20	clinical	yes	yes	good	yes	0	1	0	1	0	0	0	4	2	13	23	1
0682	27	female	2017	master	acdemic	rural	10—20	clinical	yes	yes	good	yes	0	1	0	1	0	0	0	4	2	13	23	1
0683	25	female	2017	master	acdemic	town	10—20	clinical	yes	yes	good	yes	1	1	0	0	0	0	0	5	2	2	34	4
0684	26	male	2018	master	acdemic	city	10—20	clinical	yes	yes	good	yes	3	0	2	3	1	3	2	11	14	26	23	15
0685	27	male	2018	master	acdemic	rural	10—20	clinical	yes	yes	good	yes	1	1	0	1	1	0	2	8	6	13	22	12
0686	26	female	2018	master	acdemic	town	10—20	clinical	yes	yes	good	yes	1	1	1	1	1	1	1	8	7	13	24	6
0687	26	female	2018	master	acdemic	town	10—20	clinical	yes	yes	good	yes	1	1	1	1	1	1	1	8	7	13	24	6
0688	26	female	2018	master	acdemic	town	10—20	clinical	yes	yes	good	yes	1	1	0	0	0	0	0	6	2	12	29	2
0689	24	female	2018	master	acdemic	city	20—35	clinical	yes	yes	good	yes	0	0	0	0	0	0	0	3	0	0	35	3
0690	24	female	2018	master	acdemic	city	20—35	clinical	yes	yes	good	yes	0	0	0	0	0	0	0	3	0	0	35	3
0691	24	female	2018	master	acdemic	city	10—20	clinical	yes	yes	good	yes	0	0	0	0	1	0	0	4	1	15	27	9
0692	25	female	2018	master	acdemic	city	20—35	clinical	yes	yes	good	yes	1	1	1	0	0	1	0	4	4	13	25	8
0693	25	female	2018	master	acdemic	city	10—20	clinical	no	yes	good	yes	1	1	1	1	1	1	1	9	7	20	25	10
0694	26	female	2018	master	acdemic	rural	10—20	clinical	no	no	good	yes	2	1	1	0	1	2	1	5	8	20	27	4
0695	26	female	2018	master	acdemic	rural	10—20	clinical	no	no	good	yes	2	1	1	0	1	2	1	5	8	20	27	4
0696	24	female	2018	master	acdemic	city	10—20	others	yes	yes	good	yes	0	0	0	1	0	1	0	5	2	10	29	8
0697	26	female	2018	master	acdemic	city	20—35	clinical	yes	yes	good	yes	3	2	2	3	3	3	2	21	18	30	16	14
0698	25	male	2018	master	acdemic	rural	10—20	clinical	yes	yes	good	yes	0	1	1	1	0	1	0	0	4	13	24	0
0699	25	female	2018	master	acdemic	city	10—20	clinical	yes	yes	bad	yes	1	1	1	1	0	0	0	5	4	18	11	2
0700	30	male	2018	master	acdemic	rural	10—20	others	yes	yes	good	yes	1	1	0	0	0	0	0	1	2	6	28	2
0701	30	male	2018	master	acdemic	rural	10—20	others	yes	yes	good	yes	1	1	0	0	0	0	0	1	2	6	28	2
0702	24	female	2018	master	acdemic	town	10—20	clinical	yes	yes	good	yes	1	0	1	1	1	1	1	6	6	10	24	10
0703	24	female	2018	master	acdemic	town	10—20	clinical	yes	yes	good	yes	1	0	1	1	1	1	1	6	6	10	24	10
0704	24	male	2019	master	acdemic	city	35—60	clinical	yes	yes	good	yes	1	1	0	0	0	0	0	6	2	13	16	8
0705	23	female	2019	master	acdemic	city	10—20	clinical	yes	yes	good	yes	1	0	1	1	0	1	0	8	4	16	19	7
0706	23	female	2019	master	acdemic	rural	10—20	others	yes	yes	good	yes	2	2	1	1	1	1	2	15	10	23	17	13
0707	24	female	2019	master	acdemic	town	10—20	clinical	no	no	good	yes	1	2	1	2	2	2	2	14	12	22	23	20
0708	25	female	2019	master	acdemic	city	60以上	clinical	yes	yes	good	yes	0	0	0	0	0	1	0	6	1	26	18	9
0709	24	female	2019	master	acdemic	rural	10—20	clinical	yes	yes	good	yes	1	1	1	1	1	1	1	4	7	15	23	7
0710	25	female	2019	master	acdemic	rural	10—20	others	yes	yes	good	yes	1	2	2	1	0	1	0	4	7	21	22	3
0711	24	female	2019	master	acdemic	rural	10—20	others	yes	no	good	yes	1	1	1	0	0	0	0	4	3	16	23	3
0712	23	female	2019	master	acdemic	town	10—20	clinical	yes	yes	good	yes	1	0	0	0	0	0	0	9	1	8	28	7
0713	24	female	2019	master	acdemic	city	10—20	clinical	yes	yes	good	yes	1	1	1	1	1	1	1	8	7	15	26	8
0714	22	female	2019	master	acdemic	city	10—20	clinical	yes	yes	bad	yes	1	1	1	1	1	1	1	5	7	20	26	0
0715	25	female	2019	master	acdemic	city	10—20	others	yes	yes	good	yes	0	0	0	0	0	0	0	3	0	11	29	5
0716	23	female	2019	master	acdemic	city	20—35	clinical	yes	yes	good	yes	0	0	0	0	0	0	0	0	0	0	35	0
0717	27	male	2012	doctor	professional	town	10—20	clinical	yes	yes	good	yes	1	1	1	1	1	1	1	5	7	22	18	5
0718	26	female	2013	doctor	professional	town	10—20	others	yes	yes	good	yes	1	1	0	0	0	0	0	7	2	10	30	1
0719	24	female	2013	doctor	professional	rural	60以上	others	no	no	good	yes	1	1	1	0	0	1	1	6	5	14	24	7
0720	25	male	2013	doctor	professional	city	10—20	clinical	no	no	good	yes	1	1	0	0	1	1	1	9	5	23	12	10
0721	25	male	2014	doctor	professional	city	10—20	clinical	yes	yes	good	yes	1	1	0	1	0	0	0	0	3	16	23	3
0722	25	male	2014	doctor	professional	city	10—20	clinical	yes	yes	good	yes	1	1	0	1	0	0	0	0	3	16	23	3
0723	25	male	2014	doctor	professional	city	10—20	clinical	yes	yes	good	yes	1	1	0	1	0	0	0	0	3	16	23	3
0724	24	male	2014	doctor	professional	city	10—20	clinical	yes	yes	good	yes	1	1	1	1	1	1	0	8	6	19	26	8
0725	23	male	2015	doctor	professional	city	60以上	clinical	yes	yes	good	yes	1	1	1	1	1	1	1	5	7	10	22	7
0726	25	female	2016	doctor	professional	rural	10—20	others	yes	yes	good	yes	1	1	1	1	1	1	1	9	7	26	15	10
0727	23	male	2017	doctor	professional	city	20—35	clinical	yes	yes	good	yes	1	1	1	1	1	1	1	5	7	22	24	8
0728	20	female	2018	doctor	professional	city	10—20	clinical	no	no	bad	yes	1	2	2	2	1	1	1	12	10	26	11	9
0729	29	female	2017	doctor	professional	city	20—35	clinical	yes	yes	good	yes	1	0	1	0	0	0	0	7	2	15	27	5
0730	30	male	2017	doctor	professional	city	35—60	clinical	yes	yes	good	yes	1	1	1	1	1	1	1	8	7	20	25	9
0731	30	male	2017	doctor	professional	city	35—60	clinical	yes	yes	good	yes	1	1	1	1	1	1	1	8	7	20	25	9
0732	26	female	2017	doctor	professional	town	35—60	clinical	yes	no	bad	yes	1	3	2	1	2	2	3	16	14	17	20	15
0733	29	male	2017	doctor	professional	rural	10—20	clinical	yes	yes	good	yes	0	1	0	0	0	1	1	5	3	20	18	7
0734	29	male	2017	doctor	professional	rural	10—20	clinical	yes	yes	good	yes	0	1	0	0	0	1	1	5	3	20	18	7
0735	26	female	2018	doctor	professional	town	10—20	others	yes	yes	good	yes	1	1	0	0	0	0	0	2	2	6	30	4
0736	27	male	2018	doctor	professional	town	10—20	clinical	yes	no	good	yes	1	1	0	0	0	0	1	5	3	9	25	5
0737	29	female	2018	doctor	professional	town	10—20	clinical	no	no	bad	yes	1	1	1	1	1	1	1	8	7	20	15	11
0738	25	female	2018	doctor	professional	town	60以上	clinical	no	no	good	yes	2	2	2	2	2	2	2	15	14	36	14	12
0739	28	male	2018	doctor	professional	city	20—35	clinical	yes	yes	good	yes	1	1	1	0	0	1	1	3	5	20	30	5
0740	28	male	2018	doctor	professional	city	20—35	clinical	yes	yes	good	yes	1	1	1	0	0	1	1	3	5	20	30	5
0741	27	male	2018	doctor	professional	city	10—20	clinical	yes	yes	good	yes	0	0	0	0	0	0	0	0	0	9	30	8
0742	29	male	2018	doctor	professional	rural	20—35	clinical	yes	yes	good	yes	1	1	1	0	0	1	1	2	5	15	21	2
0743	29	male	2018	doctor	professional	city	20—35	clinical	yes	yes	good	yes	1	1	1	1	1	1	1	4	7	12	25	7
0744	30	female	2018	doctor	professional	city	10—20	clinical	yes	no	bad	yes	1	2	1	1	1	1	1	7	8	20	30	11
0745	30	male	2018	doctor	professional	city	10—20	clinical	yes	yes	good	yes	1	0	0	0	0	0	1	6	2	19	17	8
0746	29	female	2018	doctor	professional	rural	20—35	clinical	yes	yes	bad	yes	2	3	1	1	2	2	2	12	13	32	20	14
0747	28	female	2018	doctor	professional	city	10—20	clinical	yes	no	bad	yes	1	1	1	1	2	2	3	13	11	24	24	13
0748	28	female	2018	doctor	professional	town	10—20	clinical	yes	yes	good	yes	1	0	0	0	0	0	0	4	1	18	18	5
0749	28	female	2018	doctor	professional	town	10—20	clinical	yes	yes	good	yes	1	0	0	0	0	0	0	4	1	18	18	5
0750	25	female	2019	doctor	professional	town	10—20	clinical	yes	yes	good	yes	0	1	0	1	0	0	1	3	3	11	32	6
0751	28	male	2019	doctor	professional	rural	10—20	clinical	yes	yes	good	yes	1	1	0	0	0	0	0	6	2	11	24	9
0752	31	female	2019	doctor	professional	town	10—20	clinical	yes	no	good	yes	2	1	1	1	1	1	1	7	8	20	19	8
0753	27	female	2019	doctor	professional	city	35—60	clinical	yes	yes	good	yes	0	1	0	0	0	0	0	5	1	20	32	5
0754	27	female	2019	doctor	professional	city	35—60	clinical	yes	yes	good	yes	0	1	0	0	0	0	0	5	1	20	32	5
0755	26	male	2019	doctor	professional	town	10—20	clinical	yes	yes	good	yes	1	1	0	0	1	1	1	10	5	17	18	14
0756	32	male	2019	doctor	professional	city	10—20	clinical	yes	yes	good	yes	1	1	1	1	1	1	1	3	7	17	21	6
0757	33	female	2019	doctor	professional	city	35—60	clinical	yes	yes	bad	yes	2	2	2	2	1	1	1	13	11	29	14	12
0758	26	female	2019	doctor	professional	rural	10—20	clinical	yes	yes	bad	yes	1	1	1	1	1	0	0	6	5	15	29	7
0759	22	male	2017	master	professional	town	20—35	others	yes	yes	good	yes	0	0	0	0	0	0	0	2	0	10	31	4
0760	22	female	2017	master	professional	town	20—35	others	yes	yes	good	yes	0	0	0	0	0	0	0	2	0	10	31	4
0761	27	female	2017	master	professional	town	10—20	clinical	yes	yes	good	yes	1	1	1	1	1	1	1	8	7	13	25	10
0762	27	female	2017	master	professional	town	10—20	clinical	yes	yes	good	yes	1	1	1	1	1	1	1	8	7	13	25	10
0763	27	female	2017	master	professional	town	10—20	clinical	yes	yes	good	yes	1	0	1	1	1	0	1	7	5	12	23	0
0764	25	female	2017	master	professional	town	10—20	clinical	yes	yes	good	yes	1	1	1	1	1	1	1	8	7	20	18	9
0765	27	male	2017	master	professional	city	10—20	clinical	yes	yes	good	yes	0	1	1	1	0	0	0	0	3	12	23	1
0766	28	male	2017	master	professional	city	10—20	clinical	yes	no	bad	yes	1	1	1	2	1	1	1	13	8	29	13	11
0767	26	female	2017	master	professional	city	20—35	clinical	yes	yes	good	yes	2	2	2	2	2	2	2	18	14	32	15	16
0768	26	female	2017	master	professional	city	20—35	clinical	yes	yes	good	yes	1	0	0	0	0	0	0	3	1	11	28	0
0769	25	male	2017	master	professional	city	35—60	clinical	yes	yes	good	yes	1	0	1	0	0	1	1	9	4	15	24	4
0770	26	male	2017	master	professional	city	35—60	clinical	yes	yes	good	yes	2	2	1	2	1	1	1	8	10	24	24	11
0771	26	male	2017	master	professional	rural	10—20	clinical	yes	no	good	yes	2	2	2	2	2	2	2	18	14	29	15	14
0772	26	male	2017	master	professional	rural	10—20	clinical	yes	no	good	yes	2	2	2	2	2	2	2	18	14	29	15	14
0773	26	female	2017	master	professional	city	20—35	clinical	yes	yes	good	yes	0	0	0	0	0	0	0	9	0	16	30	9
0774	26	male	2017	master	professional	town	10—20	clinical	no	yes	good	yes	1	0	1	0	1	1	0	7	4	9	24	6
0775	27	female	2017	master	professional	town	10—20	clinical	yes	yes	good	yes	1	1	1	1	0	1	1	3	6	12	30	5
0776	27	female	2017	master	professional	rural	10—20	clinical	yes	yes	good	yes	1	1	1	1	1	1	1	8	7	19	23	8
0777	27	male	2017	master	professional	city	10—20	clinical	yes	yes	good	yes	1	1	1	1	1	1	1	9	7	10	25	12
0778	26	female	2017	master	professional	city	10—20	clinical	yes	yes	good	yes	1	1	2	1	1	1	1	10	8	16	23	9
0779	26	female	2017	master	professional	city	10—20	clinical	no	no	good	yes	0	1	1	0	0	0	0	4	2	13	27	1
0780	25	female	2017	master	professional	town	10—20	clinical	yes	yes	good	yes	0	0	0	0	1	1	0	3	2	0	26	2
0781	25	female	2017	master	professional	town	10—20	clinical	yes	yes	good	yes	0	0	0	0	1	1	0	3	2	0	26	2
0782	26	male	2017	master	professional	town	10—20	clinical	yes	yes	good	yes	1	1	0	0	0	0	0	6	2	11	28	7
0783	26	male	2017	master	professional	city	20—35	clinical	yes	yes	good	yes	1	1	0	0	1	1	1	8	5	29	15	10
0784	26	male	2017	master	professional	city	20—35	clinical	yes	yes	good	yes	1	1	0	0	1	1	1	8	5	29	15	10
0785	26	male	2017	master	professional	city	20—35	clinical	yes	yes	good	yes	1	1	1	1	1	1	1	7	7	16	20	13
0786	24	male	2017	master	professional	city	20—35	clinical	yes	yes	good	yes	2	0	2	2	1	1	1	8	9	20	19	5
0787	25	male	2018	master	professional	city	60以上	clinical	no	no	good	yes	2	2	2	2	2	2	2	17	14	22	25	16
0788	25	male	2018	master	professional	town	10—20	clinical	yes	yes	good	yes	2	1	2	2	2	1	2	17	12	20	21	14
0789	24	male	2018	master	professional	town	10—20	others	yes	yes	good	yes	0	1	0	0	0	1	0	4	2	18	34	5
0790	25	female	2018	master	professional	city	10—20	clinical	yes	yes	good	yes	1	1	0	0	1	1	0	6	4	11	27	7
0791	25	female	2018	master	professional	city	20—35	clinical	yes	yes	good	yes	1	1	1	0	1	1	0	5	5	11	24	9
0792	25	female	2018	master	professional	rural	20—35	others	yes	yes	good	yes	1	0	1	1	0	1	0	4	4	10	30	0
0793	25	female	2018	master	professional	city	10—20	clinical	no	no	bad	yes	1	1	1	1	1	1	1	7	7	23	25	8
0794	31	female	2018	master	professional	city	20—35	clinical	yes	yes	bad	yes	1	1	1	1	1	1	1	7	7	20	12	13
0795	26	male	2018	master	professional	city	10—20	clinical	yes	yes	good	yes	0	0	0	0	0	0	0	6	0	9	26	19
0796	27	female	2018	master	professional	town	10—20	clinical	yes	yes	good	yes	0	1	0	1	0	0	1	6	3	17	18	10
0797	20	male	2018	master	professional	town	10—20	others	yes	yes	good	yes	3	2	3	2	3	2	3	22	18	23	31	20
0798	24	female	2018	master	professional	city	35—60	clinical	yes	yes	good	yes	1	1	2	1	1	1	1	11	8	20	30	9
0799	26	male	2018	master	professional	town	10—20	clinical	yes	yes	good	yes	1	1	1	1	1	0	0	8	5	16	20	10
0800	26	male	2018	master	professional	town	10—20	clinical	yes	yes	good	yes	1	1	1	1	1	0	0	8	5	16	20	10
0801	25	male	2018	master	professional	town	20—35	clinical	yes	yes	good	yes	1	0	1	1	1	0	0	6	4	11	27	7
0802	25	male	2018	master	professional	city	20—35	clinical	yes	yes	good	yes	1	1	1	1	1	1	1	9	7	20	15	8
0803	24	male	2018	master	professional	city	10—20	clinical	yes	yes	good	yes	0	0	0	0	0	0	0	4	0	8	26	6
0804	27	female	2018	master	professional	city	35—60	clinical	yes	yes	good	yes	0	1	0	1	0	1	2	8	5	20	23	11
0805	27	female	2018	master	professional	city	35—60	clinical	yes	yes	good	yes	0	1	0	1	0	1	2	8	5	20	23	11
0806	25	female	2018	master	professional	rural	10—20	clinical	yes	yes	good	yes	1	0	1	1	1	1	1	4	6	13	25	8
0807	23	male	2019	master	professional	city	10—20	others	yes	yes	good	yes	2	3	2	3	3	3	2	1	18	23	30	19
0808	22	female	2019	master	professional	town	20—35	clinical	yes	yes	good	yes	0	1	0	0	0	0	1	5	2	12	30	7
0809	22	female	2019	master	professional	city	10—20	clinical	yes	yes	good	yes	0	0	0	0	0	0	0	3	0	11	26	4
0810	20	male	2019	master	professional	town	10—20	others	yes	yes	good	yes	1	1	0	0	1	0	1	4	4	19	22	4
0811	20	female	2019	master	professional	city	10—20	others	yes	yes	good	yes	1	1	1	0	0	0	0	5	3	19	17	5
0812	20	male	2019	master	professional	city	20—35	others	yes	yes	good	yes	1	1	0	1	0	0	1	2	4	14	32	2
0813	26	male	2019	master	professional	city	10—20	clinical	yes	yes	good	yes	1	0	0	0	1	0	0	4	2	6	25	3
0814	27	male	2019	master	professional	city	10—20	clinical	yes	yes	good	yes	1	0	0	0	0	0	1	4	2	14	26	8
0815	25	male	2019	master	professional	city	60以上	clinical	yes	yes	bad	yes	1	1	0	0	1	1	1	6	5	15	24	6
0816	24	male	2019	master	professional	town	20—35	clinical	yes	yes	good	yes	1	1	1	1	1	1	1	6	7	17	20	13
0817	24	male	2019	master	professional	city	10—20	clinical	yes	yes	good	yes	1	1	0	0	1	1	0	6	4	14	27	12
0818	25	male	2019	master	professional	rural	10—20	clinical	yes	yes	good	yes	1	1	0	0	0	0	1	4	3	18	25	9
0819	25	male	2019	master	professional	rural	10—20	clinical	yes	no	good	yes	1	1	0	1	1	1	1	7	6	19	20	9
0820	29	male	2019	master	professional	town	10—20	clinical	no	no	bad	yes	2	2	2	2	2	2	2	13	14	23	18	13
0821	32	female	2019	master	professional	city	10—20	clinical	yes	yes	good	yes	0	1	0	0	0	0	0	6	1	7	28	6
0822	24	female	2019	master	professional	city	20—35	clinical	yes	yes	good	yes	1	1	1	1	1	1	1	7	7	11	25	8
0823	25	female	2013	doctor	professional	city	60以上	clinical	yes	yes	good	yes	2	1	1	2	1	3	3	10	13	19	19	6
0824	24	female	2014	doctor	professional	city	20—35	clinical	yes	yes	good	yes	2	2	2	2	1	2	3	10	14	31	19	8
0825	26	male	2014	doctor	professional	town	10—20	clinical	yes	yes	good	yes	1	1	1	1	1	0	1	6	6	11	29	6
0826	25	female	2017	master	professional	city	10—20	clinical	yes	yes	good	yes	1	1	0	0	1	0	1	7	4	17	29	8
0827	25	female	2018	master	professional	rural	10—20	clinical	yes	no	bad	yes	1	1	1	1	1	2	2	14	9	24	14	11
0828	23	female	2018	master	professional	town	10—20	clinical	no	no	good	yes	1	1	1	2	1	2	2	8	10	20	19	9
0829	24	female	2019	master	professional	city	20—35	clinical	yes	yes	good	yes	1	1	0	0	1	1	1	5	5	15	30	8
0830	26	female	2019	master	professional	city	10—20	clinical	yes	yes	good	yes	1	0	1	1	1	1	1	8	6	7	23	8
0831	24	female	2019	master	professional	city	20—35	clinical	yes	yes	good	yes	1	0	0	0	0	1	0	4	2	15	30	3
0832	23	male	2019	master	professional	town	60以上	clinical	yes	yes	good	yes	1	2	1	1	1	0	0	3	6	13	35	9
0833	27	female	2016	doctor	acdemic	town	1—10	clinical	yes	yes	good	yes	1	1	0	0	1	1	1	7	5	10	29	11
0834	26	female	2016	doctor	acdemic	town	1—10	others	yes	no	good	yes	1	1	2	2	1	2	1	12	10	21	18	11
0835	32	male	2017	doctor	acdemic	town	1—10	others	yes	yes	good	yes	2	3	1	3	2	2	2	12	15	22	28	16
0836	25	female	2017	doctor	acdemic	town	1—10	others	no	no	good	yes	1	1	1	1	1	1	1	7	7	24	13	8
0837	28	male	2017	doctor	acdemic	rural	1—10	others	yes	yes	good	yes	1	1	1	1	1	1	1	8	7	10	23	12
0838	31	male	2017	doctor	acdemic	town	1—10	others	yes	yes	good	yes	2	2	2	2	2	2	2	15	14	21	17	15
0839	31	female	2017	doctor	acdemic	town	1—10	others	yes	yes	bad	yes	3	3	3	3	2	3	3	25	20	36	10	22
0840	25	female	2017	doctor	acdemic	town	1—10	clinical	yes	yes	good	yes	1	1	1	1	1	1	1	7	7	18	27	7
0841	29	female	2017	doctor	acdemic	town	1—10	clinical	yes	yes	good	yes	0	0	0	0	0	0	0	1	0	3	29	0
0842	31	male	2017	doctor	acdemic	rural	1—10	clinical	yes	yes	good	yes	1	1	0	0	0	1	0	4	3	6	32	7
0843	28	male	2017	doctor	acdemic	rural	1—10	others	yes	yes	bad	yes	1	1	1	1	1	1	1	9	7	20	20	8
0844	30	male	2017	doctor	acdemic	rural	1—10	clinical	yes	yes	good	yes	2	1	2	1	2	2	2	12	12	25	24	15
0845	30	male	2017	doctor	acdemic	city	1以下	clinical	yes	yes	good	yes	0	0	0	0	0	0	0	0	0	0	34	0
0846	34	male	2017	doctor	acdemic	rural	1—10	clinical	yes	yes	good	yes	1	1	1	1	1	1	1	2	7	20	25	10
0847	30	female	2018	doctor	acdemic	city	1—10	others	yes	yes	good	yes	1	2	2	2	2	2	2	17	13	26	16	15
0848	27	male	2018	doctor	acdemic	rural	1—10	clinical	yes	yes	good	yes	1	0	1	1	1	1	1	7	6	16	24	7
0849	27	male	2018	doctor	acdemic	rural	1以下	clinical	yes	yes	good	yes	1	1	1	1	1	1	1	7	7	18	23	8
0850	29	female	2018	doctor	acdemic	rural	1—10	clinical	yes	yes	bad	yes	1	1	1	1	1	1	1	9	7	22	20	9
0851	29	female	2018	doctor	acdemic	rural	1—10	clinical	yes	yes	bad	yes	1	1	1	1	1	1	1	9	7	22	20	9
0852	29	female	2018	doctor	acdemic	rural	1—10	clinical	yes	yes	bad	yes	1	1	1	1	1	1	1	9	7	22	20	9
0853	25	female	2018	doctor	acdemic	rural	1—10	others	no	no	bad	yes	1	3	1	1	0	1	2	12	9	25	14	5
0854	31	female	2018	doctor	acdemic	rural	1—10	clinical	yes	yes	good	yes	1	1	1	0	1	1	1	5	6	14	32	14
0855	30	male	2018	doctor	acdemic	town	1—10	clinical	yes	yes	good	yes	1	1	1	1	0	0	1	0	5	21	23	2
0856	27	female	2018	doctor	acdemic	rural	1—10	clinical	yes	yes	good	yes	1	1	1	1	1	1	1	7	7	15	30	8
0857	24	female	2019	doctor	acdemic	rural	1—10	clinical	yes	yes	bad	yes	1	1	1	1	1	1	1	7	7	18	22	9
0858	28	female	2019	doctor	acdemic	town	1—10	others	yes	yes	good	yes	0	0	0	0	0	0	0	1	0	6	33	3
0859	27	male	2019	doctor	acdemic	town	1—10	clinical	yes	yes	good	yes	0	0	0	0	0	0	0	2	0	5	28	0
0860	26	female	2017	master	acdemic	town	1—10	clinical	no	no	good	yes	1	1	1	1	1	1	2	9	8	23	15	15
0861	27	female	2017	master	acdemic	town	1—10	others	no	no	bad	yes	0	0	1	0	1	0	0	5	2	13	9	14
0862	25	female	2017	master	acdemic	town	1—10	clinical	yes	yes	bad	yes	1	0	0	0	1	1	0	8	3	13	22	8
0863	32	male	2017	master	acdemic	rural	1—10	clinical	no	no	good	yes	1	1	0	0	1	1	1	3	5	18	21	5
0864	26	female	2017	master	acdemic	town	1—10	clinical	no	yes	bad	yes	1	1	1	1	1	1	1	12	7	26	15	13
0865	28	female	2017	master	acdemic	rural	1—10	others	yes	yes	good	yes	1	1	1	0	1	1	1	5	6	11	29	5
0866	24	female	2017	master	acdemic	town	1—10	others	yes	yes	good	yes	1	1	1	1	1	1	1	9	7	20	20	10
0867	27	female	2017	master	acdemic	rural	1—10	clinical	yes	no	good	yes	1	1	1	1	1	1	1	8	7	20	25	8
0868	26	female	2017	master	acdemic	city	1—10	others	yes	yes	bad	yes	1	1	1	1	1	1	1	9	7	20	27	8
0869	27	female	2017	master	acdemic	rural	1—10	clinical	yes	yes	good	yes	3	2	3	3	1	2	2	7	16	21	26	7
0870	27	female	2017	master	acdemic	rural	1—10	clinical	yes	yes	good	yes	3	2	3	3	1	2	2	7	16	21	26	7
0871	28	female	2017	master	acdemic	town	1—10	clinical	yes	yes	good	yes	1	1	1	1	1	1	1	5	7	15	23	8
0872	26	male	2018	master	acdemic	town	1—10	others	yes	no	good	yes	1	0	0	0	2	0	1	12	4	18	18	19
0873	26	male	2018	master	acdemic	rural	1—10	others	yes	yes	good	yes	1	1	0	0	0	0	0	6	2	5	22	9
0874	28	female	2018	master	acdemic	rural	1—10	clinical	yes	yes	good	yes	1	0	1	1	1	0	1	9	5	22	20	15
0875	27	female	2018	master	acdemic	rural	1—10	clinical	yes	yes	good	yes	1	0	0	0	0	0	0	1	1	5	28	1
0876	26	female	2018	master	acdemic	rural	1—10	clinical	yes	yes	good	yes	1	1	1	1	0	1	0	3	5	10	27	2
0877	26	female	2018	master	acdemic	city	1—10	clinical	yes	yes	good	yes	1	1	1	1	1	1	1	9	7	18	23	8
0878	24	female	2018	master	acdemic	town	1—10	clinical	yes	no	bad	yes	1	1	0	1	1	1	1	5	6	14	22	8
0879	28	female	2018	master	acdemic	rural	1以下	clinical	yes	yes	good	yes	0	0	0	0	0	0	0	3	0	2	32	4
0880	26	female	2018	master	acdemic	rural	1—10	clinical	yes	yes	good	yes	1	1	1	1	1	1	1	8	7	21	22	8
0881	24	male	2019	master	acdemic	rural	1—10	clinical	yes	yes	bad	yes	1	1	2	2	1	1	1	13	9	20	25	17
0882	23	female	2019	master	acdemic	city	1—10	others	yes	yes	good	yes	3	3	3	3	2	3	1	4	18	19	26	9
0883	24	female	2019	master	acdemic	town	1—10	clinical	yes	yes	good	yes	1	0	0	0	0	0	0	0	1	10	34	2
0884	28	male	2019	master	acdemic	city	1—10	clinical	yes	yes	good	yes	1	0	0	0	0	0	0	3	1	13	28	1
0885	23	female	2019	master	acdemic	town	1—10	clinical	yes	yes	good	yes	1	0	0	0	0	0	0	2	1	5	29	1
0886	27	male	2019	master	acdemic	rural	1—10	clinical	yes	no	good	yes	1	0	0	0	0	0	0	4	1	10	19	5
0887	25	female	2019	master	acdemic	rural	1—10	clinical	yes	yes	good	yes	1	0	1	0	0	0	0	4	2	13	24	8
0888	24	female	2019	master	acdemic	rural	1—10	clinical	no	yes	good	yes	1	1	0	0	0	0	1	6	3	12	25	5
0889	24	female	2019	master	acdemic	city	1—10	clinical	yes	yes	good	yes	1	2	1	1	0	1	0	7	6	22	21	4
0890	26	male	2019	master	acdemic	rural	1—10	clinical	yes	yes	good	yes	0	0	0	0	0	0	0	1	0	12	29	1
0891	25	male	2019	master	acdemic	rural	1—10	clinical	yes	yes	good	yes	1	1	0	0	1	0	0	6	3	14	22	6
0892	26	male	2019	master	acdemic	rural	1—10	clinical	yes	yes	good	yes	1	2	1	1	0	0	1	1	6	18	12	1
0893	28	female	2012	doctor	professional	rural	1以下	others	yes	yes	good	yes	1	1	1	1	1	1	1	9	7	19	24	11
0894	28	female	2012	doctor	professional	rural	1以下	others	yes	yes	good	yes	1	1	1	1	1	1	1	9	7	19	24	11
0895	26	male	2012	doctor	professional	city	1—10	clinical	yes	yes	good	yes	1	1	1	0	1	1	2	9	7	10	18	15
0896	26	male	2012	doctor	professional	city	1—10	clinical	yes	yes	good	yes	1	1	1	0	1	1	2	9	7	10	18	15
0897	25	male	2013	doctor	professional	town	1—10	clinical	yes	yes	good	yes	1	0	0	1	1	1	1	5	5	11	22	9
0898	22	female	2015	doctor	professional	town	1以下	clinical	yes	yes	bad	yes	1	1	1	1	2	1	1	6	8	26	22	9
0899	22	female	2016	doctor	professional	city	1—10	clinical	yes	yes	good	yes	1	1	1	1	1	1	1	10	7	25	21	11
0900	26	male	2017	doctor	professional	rural	1—10	clinical	yes	yes	good	yes	0	0	0	0	0	0	0	1	0	5	32	7
0901	26	male	2017	doctor	professional	rural	1—10	clinical	yes	yes	good	yes	0	0	0	0	0	0	0	1	0	5	32	7
0902	26	male	2017	doctor	professional	rural	1—10	clinical	yes	yes	good	yes	0	0	0	0	0	0	0	1	0	5	32	7
0903	24	female	2017	doctor	professional	town	1—10	others	yes	yes	bad	yes	2	1	0	1	1	2	1	10	8	22	27	8
0904	22	female	2018	doctor	professional	town	1以下	clinical	yes	yes	bad	yes	1	1	1	1	2	1	1	6	8	26	22	9
0905	25	female	2019	doctor	professional	town	1以下	clinical	yes	yes	bad	yes	1	2	1	2	2	2	2	15	12	29	18	16
0906	22	female	2019	doctor	professional	city	1—10	clinical	yes	yes	good	yes	1	1	1	1	1	1	1	10	7	25	21	11
0907	22	female	2019	doctor	professional	city	1—10	clinical	yes	yes	good	yes	1	1	1	1	1	1	1	10	7	25	21	11
0908	30	male	2017	doctor	professional	city	1—10	clinical	yes	yes	good	yes	1	0	0	0	1	0	0	8	2	7	30	8
0909	28	female	2017	doctor	professional	city	1以下	clinical	yes	yes	good	yes	1	1	1	1	1	1	1	9	7	21	22	8
0910	28	female	2017	doctor	professional	city	1以下	clinical	yes	yes	good	yes	1	1	1	1	1	1	1	9	7	21	22	8
0911	29	male	2018	doctor	professional	town	1—10	clinical	yes	yes	good	yes	1	0	0	0	0	0	0	6	1	19	15	14
0912	28	male	2018	doctor	professional	rural	1—10	clinical	yes	yes	good	yes	0	0	0	0	0	0	0	1	0	0	35	0
0913	30	female	2018	doctor	professional	rural	1—10	others	yes	no	bad	yes	1	1	1	1	1	1	1	8	7	16	18	6
0914	25	female	2018	doctor	professional	rural	1—10	clinical	yes	yes	good	yes	1	1	1	1	1	1	1	5	7	20	25	8
0915	28	female	2018	doctor	professional	town	1—10	clinical	no	no	bad	yes	0	0	0	0	0	0	0	2	0	14	23	1
0916	29	male	2019	doctor	professional	rural	1—10	clinical	no	no	good	yes	1	1	1	1	1	1	1	8	7	19	18	13
0917	30	female	2019	doctor	professional	town	1—10	clinical	yes	yes	good	yes	1	1	1	0	1	1	1	10	6	14	22	9
0918	27	male	2019	doctor	professional	town	1—10	others	yes	yes	good	yes	1	1	1	0	0	1	1	1	5	9	22	0
0919	28	female	2019	doctor	professional	rural	1—10	clinical	yes	yes	good	yes	2	2	2	2	2	2	2	10	14	22	20	12
0920	31	male	2019	doctor	professional	rural	1以下	clinical	yes	yes	good	yes	2	0	1	2	1	0	1	7	7	10	12	18
0921	24	female	2017	master	professional	town	1—10	clinical	yes	yes	good	yes	0	0	0	0	0	0	0	0	0	10	27	1
0922	25	female	2017	master	professional	rural	1—10	clinical	yes	yes	good	yes	1	1	1	1	1	1	1	6	7	17	28	7
0923	28	female	2017	master	professional	rural	1—10	clinical	yes	yes	good	yes	1	1	1	0	1	1	1	5	6	15	19	7
0924	28	female	2017	master	professional	rural	1—10	clinical	yes	yes	good	yes	0	0	0	0	0	0	0	3	0	12	25	5
0925	27	female	2017	master	professional	town	1—10	clinical	yes	no	good	yes	1	1	0	0	0	0	0	6	2	12	19	6
0926	28	female	2017	master	professional	town	1—10	clinical	yes	yes	good	yes	0	0	0	0	0	0	0	0	0	4	35	2
0927	28	female	2017	master	professional	town	1—10	clinical	yes	yes	good	yes	0	0	0	0	0	0	0	0	0	4	35	2
0928	26	female	2017	master	professional	town	1—10	clinical	yes	yes	good	yes	0	0	0	0	0	0	0	3	0	3	30	5
0929	25	female	2017	master	professional	town	1—10	clinical	yes	yes	good	yes	1	1	0	0	0	0	0	6	2	14	23	5
0930	27	male	2017	master	professional	rural	1以下	clinical	yes	yes	good	yes	1	1	1	1	1	1	1	5	7	29	17	14
0931	25	female	2017	master	professional	town	1—10	clinical	yes	yes	good	yes	1	1	1	1	1	1	1	8	7	10	28	8
0932	26	female	2017	master	professional	rural	1—10	clinical	yes	yes	good	yes	0	1	0	0	0	0	0	2	1	5	31	3
0933	25	female	2017	master	professional	rural	1—10	clinical	no	no	good	yes	1	2	0	1	1	1	1	9	7	19	21	10
0934	28	female	2017	master	professional	town	1—10	clinical	yes	yes	good	yes	1	1	0	0	1	1	3	7	7	18	9	9
0935	28	female	2017	master	professional	town	1—10	clinical	yes	yes	good	yes	1	1	0	0	1	1	3	7	7	18	9	9
0936	28	female	2017	master	professional	town	1—10	clinical	yes	yes	good	yes	1	1	0	0	1	1	3	7	7	18	9	9
0937	25	female	2017	master	professional	rural	1—10	clinical	no	no	good	yes	1	0	0	0	0	1	0	4	2	13	21	6
0938	26	female	2017	master	professional	town	1—10	clinical	yes	yes	good	yes	1	1	1	1	1	1	1	7	7	11	24	0
0939	25	female	2017	master	professional	town	1—10	clinical	yes	yes	good	yes	2	2	2	2	2	2	2	11	14	20	15	15
0940	26	female	2017	master	professional	city	1—10	clinical	yes	yes	good	yes	1	0	1	1	1	1	1	8	6	14	25	7
0941	26	male	2017	master	professional	rural	1—10	clinical	yes	no	bad	yes	1	1	1	1	1	1	1	8	7	19	28	9
0942	26	male	2018	master	professional	city	1—10	others	yes	yes	good	yes	0	0	0	0	0	0	0	0	0	6	26	0
0943	28	male	2018	master	professional	rural	1—10	clinical	yes	yes	good	yes	1	1	1	1	1	1	1	10	7	21	19	13
0944	30	female	2018	master	professional	city	1—10	clinical	yes	yes	good	yes	0	1	0	0	0	0	0	4	1	13	23	1
0945	26	male	2018	master	professional	town	1—10	clinical	yes	yes	good	yes	3	3	2	2	2	2	1	14	15	28	12	17
0946	28	male	2018	master	professional	town	1—10	clinical	no	yes	bad	yes	1	1	0	0	0	0	0	2	2	14	14	9
0947	25	female	2018	master	professional	town	1—10	others	yes	no	good	yes	1	1	1	1	0	1	0	9	5	21	15	11
0948	25	female	2018	master	professional	town	1—10	others	yes	no	good	yes	1	1	1	1	0	1	0	9	5	21	15	11
0949	25	female	2018	master	professional	city	1—10	clinical	yes	yes	good	yes	1	1	0	0	1	1	0	5	4	14	24	8
0950	25	female	2018	master	professional	city	1—10	clinical	yes	yes	good	yes	1	1	0	0	1	1	0	5	4	14	24	8
0951	25	male	2018	master	professional	town	1—10	clinical	yes	yes	good	yes	1	1	0	0	1	1	0	7	4	15	30	4
0952	25	male	2018	master	professional	city	1—10	clinical	yes	yes	good	yes	1	1	0	1	1	1	0	7	5	14	19	11
0953	23	female	2018	master	professional	town	1—10	clinical	yes	yes	good	yes	1	1	1	1	1	1	1	11	7	25	18	14
0954	26	male	2018	master	professional	rural	1—10	clinical	yes	no	good	yes	1	1	1	1	1	1	1	8	7	13	23	9
0955	24	female	2019	master	professional	town	1—10	clinical	yes	yes	good	yes	1	1	0	1	0	0	1	3	4	23	10	3
0956	27	male	2019	master	professional	rural	1—10	clinical	yes	no	good	yes	1	1	1	1	1	1	1	9	7	20	20	7
0957	24	female	2019	master	professional	rural	1—10	clinical	yes	yes	good	yes	1	1	0	0	1	1	0	6	4	14	30	4
0958	23	female	2019	master	professional	rural	1—10	clinical	yes	yes	good	yes	1	1	1	1	1	1	1	9	7	19	20	10
0959	23	female	2019	master	professional	rural	1—10	clinical	yes	yes	good	yes	1	1	1	1	1	1	1	9	7	19	20	10
0960	23	female	2019	master	professional	town	1—10	clinical	yes	yes	good	yes	1	0	0	0	0	0	0	0	1	14	25	1
0961	23	female	2019	master	professional	city	1—10	clinical	yes	yes	good	yes	1	0	0	0	0	0	0	1	1	5	31	0
0962	25	female	2019	master	professional	town	1—10	clinical	yes	yes	good	yes	1	0	0	0	1	0	0	2	2	10	35	1
0963	29	male	2019	master	professional	city	1—10	clinical	yes	yes	good	yes	1	1	0	0	0	0	1	6	3	17	23	7
0964	25	female	2019	master	professional	rural	1—10	clinical	yes	yes	good	yes	1	1	2	1	1	1	1	10	8	23	19	9
0965	25	female	2019	master	professional	rural	1—10	clinical	yes	yes	good	yes	1	1	2	1	1	1	1	10	8	23	19	9
0966	25	female	2019	master	professional	rural	1—10	clinical	yes	yes	good	yes	1	1	2	1	1	1	1	10	8	23	19	9
0967	28	male	2019	master	professional	rural	1—10	others	yes	yes	good	yes	1	0	1	0	1	0	0	9	3	11	14	6
0968	24	female	2019	master	professional	town	1—10	clinical	yes	yes	good	yes	0	1	0	0	1	0	0	4	2	11	28	5
0969	27	male	2016	doctor	acdemic	town	1—10	others	yes	yes	good	yes	0	0	0	0	0	0	0	2	0	6	31	1
0970	26	male	2018	doctor	acdemic	rural	1—10	others	yes	yes	good	yes	2	1	2	1	2	1	2	17	11	21	23	13
0971	26	male	2018	doctor	acdemic	rural	1—10	others	yes	yes	good	yes	2	1	2	1	2	1	2	17	11	21	23	13
0972	27	male	2019	doctor	acdemic	rural	1—10	clinical	yes	yes	good	yes	2	1	1	2	1	2	0	4	9	18	27	6
0973	28	female	2019	doctor	acdemic	rural	1—10	others	yes	yes	bad	yes	1	1	1	1	1	1	1	5	7	15	23	8
0974	25	male	2019	doctor	acdemic	rural	1—10	others	yes	yes	good	yes	2	2	2	2	0	1	0	7	9	15	24	6
0975	24	female	2019	doctor	acdemic	rural	1以下	clinical	yes	yes	good	yes	1	1	1	1	1	1	1	10	7	25	21	4
0976	29	male	2017	master	acdemic	rural	1—10	others	yes	yes	good	yes	1	1	1	1	1	1	1	12	7	19	22	8
0977	26	female	2017	master	acdemic	rural	1—10	others	yes	yes	good	yes	1	1	1	1	1	1	0	6	6	20	24	3
0978	30	male	2017	master	acdemic	city	1—10	others	yes	no	good	yes	1	1	0	0	0	0	0	6	2	17	15	8
0979	26	female	2017	master	acdemic	rural	1—10	clinical	yes	yes	bad	yes	0	1	0	0	1	0	1	4	3	14	31	7
0980	25	female	2018	master	acdemic	rural	1—10	others	yes	yes	good	yes	2	2	0	0	0	0	0	7	4	17	19	9
0981	26	female	2018	master	acdemic	city	1—10	clinical	yes	yes	good	yes	1	1	1	1	0	0	0	3	4	9	28	0
0982	25	female	2018	master	acdemic	rural	1—10	others	yes	no	good	yes	2	1	1	1	1	1	1	10	8	19	12	11
0983	25	female	2019	master	acdemic	rural	1—10	clinical	no	no	bad	yes	3	3	3	3	3	3	3	15	21	23	16	17
0984	24	female	2019	master	acdemic	rural	1以下	others	yes	yes	bad	yes	1	0	2	2	1	2	1	12	9	35	5	12
0985	25	female	2019	master	acdemic	rural	1以下	clinical	yes	yes	good	yes	1	0	1	1	0	0	1	7	4	22	17	11
0986	23	male	2019	master	acdemic	rural	1以下	others	yes	yes	good	yes	2	2	1	1	2	1	1	12	10	20	26	5
0987	23	female	2019	master	acdemic	city	1—10	clinical	yes	yes	good	yes	0	0	0	0	0	0	0	3	0	12	26	0
0988	24	male	2019	master	acdemic	rural	1—10	clinical	yes	yes	good	yes	1	1	1	0	1	0	0	3	4	14	31	4
0989	24	male	2019	master	acdemic	rural	1—10	others	yes	yes	good	yes	1	1	1	2	1	1	1	4	8	22	8	8
0990	28	female	2019	master	acdemic	rural	1—10	clinical	yes	yes	good	yes	1	1	0	0	0	1	0	4	3	15	26	4
0991	28	female	2019	master	acdemic	city	1—10	clinical	yes	yes	good	yes	0	1	0	0	0	0	0	6	1	12	34	5
0992	27	female	2017	doctor	professional	rural	1—10	clinical	yes	yes	good	yes	1	1	1	0	1	0	0	9	4	10	25	7
0993	26	female	2018	doctor	professional	town	1—10	others	yes	yes	good	yes	1	2	1	0	1	2	1	9	8	18	21	8
0994	26	female	2018	doctor	professional	town	1—10	others	yes	yes	good	yes	0	1	0	0	0	0	0	6	1	16	25	8
0995	26	male	2018	doctor	professional	rural	1以下	clinical	yes	yes	good	yes	0	1	0	1	2	1	2	10	7	17	10	16
0996	29	male	2017	master	professional	city	1—10	clinical	yes	yes	good	yes	1	0	0	0	0	0	1	4	2	8	25	6
0997	22	male	2017	master	professional	town	1—10	others	yes	yes	good	yes	1	2	1	1	1	2	1	12	9	28	11	9
0998	30	male	2017	master	professional	rural	1以下	clinical	yes	yes	good	yes	2	3	3	3	3	3	3	20	20	18	14	22
0999	21	male	2018	master	professional	town	1—10	others	yes	yes	good	yes	2	1	1	1	2	2	2	14	11	22	22	10
1000	26	male	2018		professional	rural	1—10	clinical	yes	yes	good	yes	1	1	0	0	0	1	1	8	4	20	22	2
1001	25	female	2018		professional	rural	1—10	clinical	no	no	bad	yes	1	1	1	1	1	1	1	16	7	27	7	16
1002	20	male	2019		professional	rural	1以下	others	yes	no	bad	yes	2	1	2	1	2	2	1	15	11	20	19	12
1003	20	female	2019		professional	rural	1—10	others	yes	yes	good	yes	0	1	1	1	1	1	0	4	5	15	23	7
1004	20	male	2019		professional	rural	1—10	clinical	yes	yes	good	yes	1	1	1	1	1	1	0	3	6	16	25	5
1005	22	female	2019		professional	rural	1—10	others	yes	yes	good	yes	2	1	1	0	1	1	1	6	7	17	17	10
1006	21	male	2019		professional	rural	1以下	others	yes	yes	good	yes	3	1	1	3	2	2	2	7	14	19	22	21
1007	20	male	2019		professional	town	1—10	clinical	yes	yes	good	yes	1	1	0	1	0	1	0	4	4	13	25	3
1008	22	female	2019		professional	town	1—10	others	yes	yes	good	yes	1	2	0	0	0	1	0	6	4	19	27	14
1009	25	male	2019		professional	rural	1—10	clinical	yes	yes	good	yes	1	1	1	1	0	1	0	2	5	13	24	5
1010	20	female	2019		professional	rural	1—10	others	yes	yes	good	yes	1	0	1	1	0	1	1	5	5	13	13	4
1011	24	male	2019		professional	rural	1—10	clinical	no	no	good	yes	0	0	0	0	1	0	2	8	3	6	21	8
1012	25	female	2017		professional	rural	1—10	others	no	no	good	yes	1	1	1	1	1	1	1	8	7	18	18	8
1013	20	female	2017		professional	rural	1—10	clinical	yes	yes	bad	yes	0	0	0	1	0	0	0	7	1	8	31	5
1014	25	female	2018		professional	town	1—10	clinical	no	no	good	yes	3	2	0	1	2	2	3	15	13	32	12	14
1015	25	female	2018		professional	town	1—10	clinical	no	no	good	yes	3	2	0	1	2	2	3	15	13	32	12	14
1016	26	female	2018		professional	rural	1—10	clinical	no	yes	good	yes	1	1	0	0	0	0	0	7	2	17	26	7
1017	26	female	2018		professional	rural	1—10	clinical	no	yes	good	yes	1	1	0	0	0	0	0	7	2	17	26	7
1018	24	female	2018		professional	town	1—10	others	yes	yes	good	yes	1	1	0	0	1	0	0	3	3	15	29	0
1019	25	female	2019		professional	rural	1—10	clinical	yes	yes	good	yes	1	1	0	1	0	0	1	4	4	18	29	5
1020	24	female	2019		professional	city	1—10	clinical	yes	yes	good	yes	1	1	0	0	0	0	1	6	3	13	32	3
1021	24	female	2019		professional	city	1—10	clinical	yes	yes	good	yes	1	1	1	2	1	2	1	9	9	25	20	7
